# Supplementary material for: Single‐Cell Sequencing Reveals Functional Alterations in Tuberculosis
Source: Adv Sci (Weinh). 2024 Jan 8;11(11):2305592. doi: 10.1002/advs.202305592 (PMC10953544; doi:10.1002/advs.202305592)
Supplement: Supplementary file 2 — Supporting Information [file ADVS-11-2305592-s001.xlsx]

## Sheet: Supplementary Table 1
Supplementary Table 1. Clinical characteristics of subjects in the discovery cohort.
Patient ID	TB a1	TB2	TB3	TB4	HC b1	HC2	HC3	HC4
Age	51	26	56	35	51	24	50	35
Gender	Female	Male	Female	Female	Female	Male	Female	Male
Race	Han	Han	Han	Han	Han	Han	Han	Han
Acid-fast staining	-	NAb	-	NA	-	-	-	-
IGRA c	+	+	+	+	-	-	-	-
TB-DNA	NA	-	+	NA	-	-	-	-
TB-Xpert	-	NA	NA	NA	NA	NA	NA	NA
Patchy shadow	+	+	+	-	-	-	-	-
Calcification foci	+	-	-	+	-	-	-	-
Nodules	+	-	-	+	-	-	-	-
a: tuberculosis; b: healthy control; c: non-available; d: interferon-gamma release assay.

## Sheet: Supplementary Table 2
Supplementary Table 2. Top 15 marker genes and surfuce antigens of peripheral blood mononuclear cell subsets.
Marker	Average log2FC	Pct.1	Pct.2	Adjusted P value	Cluster
LYZ	4.94737	0.999	0.401	0	0
S100A9-pAbOa	4.85976	0.952	0.142	0	0
CD14	4.80159	1	0.94	0	0
S100A8	4.73241	0.987	0.148	0	0
FOS	3.9025	0.993	0.315	0	0
VCAN	3.82913	0.973	0.093	0	0
FCN1	3.31986	0.993	0.135	0	0
MNDA	3.2545	0.978	0.101	0	0
CTSS-pAbO	3.19746	0.998	0.482	0	0
CD11c	2.9061	1	0.988	0	0
PSAP	2.80963	0.998	0.562	0	0
CYBB	2.66131	0.963	0.15	0	0
MS4A6A	2.64496	0.95	0.057	0	0
RGS2	2.54251	0.87	0.144	0	0
CD14	2.49374	0.879	0.032	0	0
GNLY-pAbO	2.74406	0.962	0.327	0	1
CD56-pAbO	2.55749	0.978	0.805	0	1
CD16	2.14648	0.997	0.985	0	1
CCL5	2.06411	0.989	0.43	0	1
NKG7	2.00186	0.996	0.387	0	1
GZMH	1.90749	0.866	0.2	0	1
FGFBP2	1.89404	0.841	0.217	0	1
PRF1-pAbO	1.83716	0.942	0.286	0	1
CD45RA	1.78827	1	0.987	0	1
KLRD1	1.75305	0.85	0.209	0	1
CST7	1.69045	0.902	0.298	0	1
TRDC	1.66857	0.649	0.088	0	1
GZMB	1.66465	0.779	0.171	0	1
FCGR3A	1.59395	0.838	0.24	0	1
KLRF1-pAbO	1.57698	0.611	0.095	0	1
CD8	3.5125	0.998	0.94	0	2
CD8A	2.59424	0.861	0.118	0	2
CCL5-pAbO	1.59175	0.985	0.431	0	2
CD279	1.51295	0.985	0.968	0	2
TRGC2	1.45637	0.522	0.123	0	2
TRAC	1.44812	0.915	0.384	0	2
CD8B	1.40683	0.504	0.048	0	2
TRBC2	1.3936	0.899	0.535	0	2
GZMH	1.28053	0.645	0.228	0	2
CD3G	1.25528	0.726	0.28	0	2
GZMK	1.22534	0.34	0.075	0	2
NKG7	1.15118	0.932	0.395	0	2
IL32	1.13145	0.959	0.529	0	2
CD3D	1.11866	0.664	0.252	0	2
GZMA-pAbO	1.09625	0.811	0.321	0	2
CD4-pAbO	2.68961	0.997	0.973	0	3
CD28	2.089	1	0.939	0	3
IL7R	1.92422	0.897	0.29	0	3
LTB-pAbO	1.60705	0.78	0.267	0	3
CD25-pAbO	1.47459	0.909	0.737	0	3
CD27	1.37898	0.994	0.952	0	3
TRAC	1.3429	0.925	0.389	0	3
TCF7	1.33495	0.782	0.27	0	3
CD127-pAbO	1.2184	0.992	0.959	0	3
LDHB	1.19213	0.815	0.453	0	3
TRBC2	1.09704	0.851	0.544	3.94e-302	3
AQP3	1.04438	0.403	0.063	0	3
RCAN3	1.02283	0.513	0.166	0	3
MAL	0.91865	0.36	0.071	0	3
PIM2-pAbO	0.882821	0.5	0.235	2.08e-206	3
CD19	6.1201	1	0.715	0	4
CXCR5-pAbO	5.41175	0.982	0.396	0	4
IgD-pAbO	4.85417	0.988	0.934	0	4
IgM-pAbO	4.77432	0.988	0.941	0	4
IGHM	3.85044	0.812	0.041	0	4
MS4A1	3.60103	0.978	0.031	0	4
CD79A	3.36559	0.979	0.028	0	4
CD272-pAbO	2.65851	1	0.965	0	4
IGHD	2.46022	0.666	0.011	0	4
HLA-DR-pAbO	2.37795	1	0.999	0	4
CD196-pAbO	2.24177	0.997	0.961	0	4
IGKC	2.22011	0.672	0.129	0	4
BANK1	1.96684	0.737	0.017	0	4
CD22	1.80172	0.678	0.013	0	4
FAM129C-pAbO	1.71226	0.629	0.013	0	4
CD4-pAbO	2.11549	0.997	0.973	0	5
CD27-pAbO	2.07612	1	0.953	0	5
CD62L	1.99875	0.987	0.932	0	5
TCF7	1.68031	0.911	0.274	0	5
LEF1	1.54052	0.692	0.116	0	5
CCR7-pAbO	1.46755	1	0.982	0	5
RCAN3	1.23512	0.62	0.167	0	5
TRABD2A-pAbO	1.21596	0.494	0.069	0	5
CD3	1.21288	1	0.994	0	5
CCR7	1.19298	0.514	0.074	0	5
MAL	1.13909	0.467	0.071	0	5
LDHB-pAbO	1.03782	0.818	0.463	5.26e-292	5
CD28	1.03311	1	0.941	0	5
LINC00861	1.03177	0.627	0.235	2.69e-299	5
IL6ST-pAbO	0.943134	0.448	0.128	0	5
CD16-pAbO	3.03852	1	0.986	0	6
CD56	2.58701	1	0.81	0	6
PRF1	2.27856	0.969	0.312	0	6
MYOM2	2.27583	0.532	0.056	0	6
IL2RB	2.26861	0.864	0.211	0	6
SPON2	2.18481	0.726	0.102	0	6
GZMB	2.02134	0.846	0.191	0	6
FGFBP2	1.88889	0.879	0.241	0	6
GNLY	1.86355	0.843	0.363	0	6
NKG7	1.84639	0.998	0.413	0	6
SH2D1B	1.78249	0.621	0.032	0	6
ABCA8	1.73475	0.61	0.138	0	6
KLRD1	1.73386	0.884	0.234	0	6
KLRF1	1.72884	0.745	0.106	0	6
CX3CR1	1.59385	0.759	0.334	0	6
FCGR3A	2.71806	0.944	0.277	0	7
MS4A7	2.60988	0.952	0.176	0	7
CDKN1C	2.52307	0.757	0.018	0	7
LST1	2.37853	0.989	0.264	0	7
IFITM3	2.37834	0.98	0.367	0	7
AIF1	2.28348	0.996	0.312	0	7
CSF1R	2.16215	0.94	0.155	0	7
SERPINA1	2.0569	0.994	0.267	0	7
LYN	2.04928	0.982	0.341	0	7
SAT1	2.04529	0.986	0.405	0	7
PSAP	2.01078	1	0.646	0	7
LILRB2	1.95557	0.951	0.23	0	7
COTL1	1.95164	0.994	0.433	0	7
FCER1G	1.91579	0.999	0.401	0	7
FTL-pAbO	1.91002	1	0.841	0	7
CD8-pAbO	2.47221	1	0.945	0	8
CD62L-pAbO	1.99894	0.997	0.934	1.66e-224	8
CD27	1.98913	1	0.954	0	8
TCF7	1.46007	0.922	0.298	0	8
LEF1	1.4369	0.731	0.136	0	8
CD8B	1.36525	0.686	0.075	0	8
CCR7-pAbO	1.34069	1	0.983	3.03e-296	8
CCR7	1.20072	0.571	0.088	0	8
LRRN3	1.18349	0.415	0.022	0	8
TRABD2A	1.09252	0.511	0.084	0	8
RCAN3-pAbO	1.07872	0.638	0.183	3.39e-258	8
CD45RA	1.06996	1	0.988	4.58e-185	8
PDE3B	1.03111	0.518	0.118	4.18e-269	8
CD8A	1.00861	0.796	0.176	0	8
LDHB	0.950302	0.859	0.474	4.57e-166	8
TRGC1-pAbO	2.65878	0.88	0.107	0	9
CD3	2.39702	0.999	0.995	0	9
TRDC	1.86651	0.764	0.127	0	9
KLRG1	1.25845	0.581	0.146	9.59e-272	9
KLRB1	1.23894	0.699	0.22	4.07e-244	9
IL7R-pAbO	1.1394	0.706	0.337	5.74e-131	9
CD161	1.10442	0.987	0.948	4.01e-175	9
SPOCK2	1.05314	0.775	0.403	7.6e-147	9
SYNE2	1.04782	0.785	0.389	5.98e-148	9
CD3G	1.00985	0.674	0.316	1.33e-127	9
CCL5	1.00194	0.981	0.473	2.8e-198	9
DUSP2	0.98199	0.479	0.179	1.66e-117	9
CST7	0.951703	0.833	0.347	7.09e-174	9
TRGC2	0.950843	0.519	0.154	5.58e-179	9
GZMK-pAbO	0.906736	0.329	0.096	1.9e-108	9
CD161	3.28549	0.997	0.948	0	10
KLRB1	2.58752	0.93	0.216	0	10
IL7R	2.24549	0.972	0.332	0	10
SLC4A10-pAbO	1.96766	0.628	0.006	0	10
CD28	1.9075	1	0.943	7.94e-280	10
GZMK	1.78647	0.713	0.086	0	10
CD127-pAbO	1.61983	1	0.961	9.97e-243	10
CD8	1.44357	0.987	0.945	3.34e-159	10
CXCR6-pAbO	1.34425	0.997	0.985	3.18e-209	10
KLRG1	1.339	0.587	0.15	2.52e-225	10
GPR171	1.32657	0.516	0.113	4.32e-243	10
CXCR4	1.29011	0.761	0.496	5.28e-95	10
SPOCK2	1.27405	0.822	0.405	5.53e-163	10
ARL4C	1.13799	0.923	0.57	3.27e-146	10
TNFAIP3-pAbO	1.11727	0.596	0.326	1.02e-71	10
CD4-pAbO	2.14829	0.997	0.975	1.96e-211	11
CD279	2.14616	0.997	0.969	2.02e-225	11
GZMH	1.52357	0.871	0.259	2.4e-259	11
MAF	1.40036	0.579	0.177	4.87e-162	11
TRAC	1.35304	0.905	0.431	7.4e-164	11
ITGB1	1.18049	0.781	0.51	6.75e-92	11
CD2-pAbO	1.11653	0.724	0.374	4.76e-96	11
CD3	1.0613	1	0.995	8.32e-124	11
CD52	1.05823	0.971	0.855	4.58e-108	11
CD3G	0.981991	0.703	0.319	1.13e-97	11
GZMA	0.952258	0.824	0.363	1.23e-111	11
IL32	0.937278	0.94	0.568	2.22e-96	11
MIAT	0.92626	0.31	0.074	1.57e-99	11
CD3D	0.922767	0.635	0.289	7.73e-86	11
FGFBP2-pAbO	0.901134	0.773	0.274	2.11e-133	11
CD25	3.7147	0.961	0.751	3.05e-154	12
RTKN2-pAbO	1.96847	0.494	0.01	0	12
CD27	1.88878	0.997	0.955	3.6e-116	12
FOXP3-pAbO	1.88525	0.579	0.003	0	12
CD4-pAbO	1.8632	1	0.975	4.69e-95	12
CD62L-pAbO	1.66705	0.986	0.936	7.05e-58	12
CD28	1.53483	0.997	0.944	6.98e-110	12
IKZF2	1.48389	0.461	0.06	4.5e-200	12
CD278-pAbO	1.43966	0.902	0.773	3.24e-53	12
IL32	1.24811	0.916	0.572	1.53e-59	12
LEF1	1.21717	0.584	0.152	5.08e-109	12
TRAC	1.17324	0.904	0.436	2.91e-79	12
TTN	1.16088	0.258	0.052	5.93e-63	12
TRBC2	1.13482	0.846	0.571	5.7e-40	12
BIRC3	1.11814	0.537	0.22	3.97e-52	12
HLA-DQA1	3.0955	0.975	0.246	0	13
FCER1A	2.94263	0.782	0.003	0	13
HLA-DRA	2.87661	1	0.495	2.73e-229	13
HLA-DPA1	2.82701	1	0.539	2.3e-220	13
HLA-DPB1	2.68549	0.997	0.53	9.26e-218	13
CD74	2.6599	1	0.865	4.95e-213	13
HLA-DQB1	2.57645	0.949	0.297	1.19e-254	13
HLA-DRB1	2.53023	1	0.6	1.24e-206	13
IRF8	2.4302	0.61	0.169	1.77e-110	13
CST3	2.38789	0.997	0.35	1.2e-229	13
CD1C	2.17239	0.636	0.041	0	13
SAMHD1	2.09285	0.989	0.607	4.23e-188	13
HLA-DRB5	1.9667	0.879	0.285	4.1e-159	13
HLA-DQA2	1.95004	0.78	0.133	1.92e-295	13
CCDC88A	1.93759	0.932	0.187	0	13
PF4	5.50181	0.948	0.048	0	14
PPBP	5.42116	0.944	0.049	0	14
TUBB1	5.14157	0.9	0.024	0	14
CAVIN2	4.4339	0.892	0.025	0	14
NRGN	4.3304	0.932	0.169	2.54e-290	14
SPARC	3.95507	0.888	0.033	0	14
CLU	3.73251	0.843	0.032	0	14
F13A1	3.71839	0.851	0.092	0	14
CXCR6-pAbO	3.66249	0.988	0.985	1.98e-71	14
MPIG6B	3.6068	0.751	0.013	0	14
RGS18	3.54125	0.759	0.121	4.99e-234	14
LIMS1	3.46306	0.767	0.259	1.33e-105	14
HIST1H2AC	3.36784	0.759	0.06	0	14
PRKAR2B	3.34601	0.791	0.024	0	14
CD278-pAbO	3.27796	0.876	0.774	7.06e-56	14
IGKC	6.5468	0.363	0.168	4.59e-16	15
JCHAIN	5.7186	0.368	0.041	4.22e-128	15
IGHA1	4.99688	0.265	0.02	1.39e-130	15
CD183-pAbO	1.90244	0.996	0.991	2.13e-12	15
CD196-pAbO	1.8905	0.978	0.964	6.26e-07	15
CXCR6-pAbO	1.68942	0.982	0.985	1.1e-10	15
MZB1	1.65619	0.269	0.012	3.5e-231	15
MT-CO2	1.60735	1	1	7.96e-27	15
MT-CO3	1.49555	1	1	5.29e-24	15
MT-ATP6	1.48068	1	1	5.82e-22	15
MT-ATP8	1.44105	0.996	0.981	2.47e-27	15
MT-CYB	1.4052	1	1	2.17e-18	15
MTRNR2L12	1.39563	0.762	0.473	3.2e-29	15
MT-ND5	1.39382	1	0.999	2.78e-14	15
HLA-DR-pAbO	1.346	1	0.999	1.59e-42	15
STMN1	3.26721	0.917	0.063	1.84e-238	16
MKI67	2.69764	0.726	0.005	0	16
TUBB	2.55466	0.917	0.333	3.9e-46	16
TUBA1B	2.53102	0.905	0.296	2.75e-51	16
HMGB2	2.48466	0.881	0.415	2.41e-33	16
TYMS	2.34095	0.81	0.001	0	16
PCNA	2.32373	0.774	0.075	3.89e-138	16
DUT	1.98529	0.798	0.224	2.23e-46	16
MCM4	1.94079	0.762	0.022	0	16
DHFR	1.86036	0.762	0.065	5.71e-146	16
HMGN2	1.85542	0.964	0.601	8.6e-32	16
SMC4	1.76055	0.679	0.14	3.34e-48	16
H2AFZ	1.72328	0.821	0.322	7.14e-32	16
CENPF	1.70183	0.452	0.006	0	16
TOP2A	1.68931	0.512	0.003	0	16
a: Molecules whose names ended with pAbO represented cell surface proteins.

## Sheet: Supplementary Table 3
Supplementary Table 3. Top 15 marker genes and surfuce antigens of T cell subsets.
Marker	Average log2FC	Pct.1	Pct.2	Adjusted P value	Cluster
CD62L-pAbOa	1.43872	0.989	0.925	2.00E-194	0
CCR7-pAbO	1.22383	1	0.987	0	0
CD4-pAbO	1.04904	0.997	0.969	4.63E-227	0
LEF1	1.04458	0.691	0.253	1.03E-280	0
CD27-pAbO	0.954373	1	0.981	3.37E-278	0
SELL	0.952134	0.838	0.401	8.94E-244	0
TRABD2A	0.922482	0.482	0.141	3.58E-233	0
CCR7	0.916184	0.499	0.138	8.97E-258	0
CD45RA-pAbO	0.845091	0.998	0.989	1.62E-218	0
TCF7	0.833937	0.906	0.56	6.19E-198	0
IL6ST	0.820787	0.437	0.127	5.02E-205	0
MAL	0.79455	0.467	0.163	4.37E-171	0
RCAN3	0.745107	0.619	0.29	7.25E-147	0
LINC00861	0.617806	0.622	0.382	1.05E-77	0
SATB1	0.601751	0.572	0.3	1.04E-95	0
CXCR5-pAbO	2.36044	0.642	0.392	1.34E-104	1
CD4-pAbO	1.71545	1	0.97	0	1
CD28-pAbO	1.20679	1	0.976	0	1
CD25-pAbO	1.05355	0.957	0.759	1.95E-250	1
CD127-pAbO	0.924679	0.999	0.974	3.81E-202	1
CD196-pAbO	0.790813	0.996	0.959	6.81E-101	1
LTB	0.627344	0.751	0.438	5.83E-101	1
CD278-pAbO	0.615407	0.933	0.816	3.11E-57	1
CD27-pAbO	0.588223	0.998	0.982	4.05E-70	1
CD4	0.505339	0.586	0.27	3.42E-98	1
CD183-pAbO	0.501231	1	0.994	2.44E-72	1
LIMS1	0.489177	0.362	0.165	8.82E-60	1
CD272-pAbO	0.482869	0.999	0.985	2.82E-80	1
CD134-pAbO	0.478027	1	0.98	8.25E-103	1
GPR183	0.45962	0.354	0.145	3.44E-71	1
GNLY	2.34874	0.863	0.272	0	2
FGFBP2	2.2601	0.889	0.159	0	2
GZMH	2.18328	0.909	0.18	0	2
CD8A	2.10778	0.91	0.272	0	2
NKG7	2.06263	0.994	0.41	0	2
GZMB	1.77996	0.663	0.094	0	2
KLRD1	1.72601	0.743	0.161	0	2
CX3CR1	1.68448	0.663	0.123	0	2
CD8-pAbO	1.65496	1	0.953	0	2
PLEK	1.62044	0.828	0.282	0	2
FCGR3A	1.61953	0.53	0.078	0	2
PRF1	1.58109	0.833	0.288	0	2
CCL5	1.56996	0.996	0.5	0	2
EFHD2	1.46439	0.841	0.364	0	2
TRGC2	1.41552	0.601	0.207	1.63E-239	2
CD8-pAbO	1.75147	0.998	0.954	0	3
GZMK	1.52347	0.641	0.152	0	3
CMC1	1.38656	0.492	0.089	0	3
CCL5	1.3223	0.986	0.509	2.57E-294	3
CD74	1.26328	0.94	0.744	2.25E-192	3
HLA-DR-pAbO	1.18422	0.999	0.998	9.77E-141	3
CD8A	1.06811	0.805	0.297	1.16E-249	3
CD279-pAbO	1.05546	0.986	0.983	1.99E-70	3
DUSP2	0.986287	0.486	0.197	1.41E-118	3
EOMES	0.894278	0.366	0.096	5.04E-157	3
CD8B	0.88524	0.518	0.166	1.22E-174	3
GZMA	0.837304	0.771	0.392	2.00E-129	3
CST7	0.801634	0.748	0.356	1.04E-136	3
HLA-DRB1	0.799555	0.576	0.316	3.08E-83	3
TIGIT	0.769482	0.356	0.102	1.64E-131	3
LTB	1.319	0.825	0.445	2.79E-179	4
PLP2	1.14701	0.639	0.304	1.09E-134	4
VIM	1.10305	0.924	0.74	1.84E-157	4
CD4	1.08684	0.65	0.278	5.55E-149	4
IL7R	1.06433	0.913	0.691	2.56E-125	4
LIMS1	0.94683	0.392	0.171	7.64E-70	4
LDHB	0.930607	0.859	0.631	2.03E-121	4
ITGB1	0.906095	0.66	0.41	3.29E-72	4
BIRC3	0.902111	0.498	0.23	5.64E-86	4
AQP3	0.89246	0.417	0.177	2.82E-83	4
FYB1	0.852992	0.922	0.817	1.27E-100	4
GPR183	0.836296	0.38	0.152	1.85E-77	4
S100A11	0.821351	0.526	0.285	2.52E-68	4
GSTK1	0.802728	0.647	0.426	4.97E-69	4
COTL1	0.79776	0.513	0.274	2.48E-68	4
TRGC1	2.62253	0.875	0.106	0	5
TRDC	2.44025	0.769	0.021	0	5
CD16-pAbO	2.29868	0.992	0.982	3.13E-116	5
CD56-pAbO	1.74496	0.884	0.742	6.13E-123	5
GNLY	1.5323	0.774	0.31	1.67E-206	5
KLRD1	1.33919	0.716	0.192	4.56E-271	5
CD3-pAbO	1.33687	0.999	1	6.07E-258	5
PRF1	1.17622	0.757	0.323	1.28E-166	5
CST7	1.09836	0.835	0.361	1.22E-175	5
NKG7	1.08392	0.973	0.441	2.26E-206	5
FGFBP2	1.07007	0.595	0.224	4.52E-125	5
KLRB1	1.06035	0.703	0.23	6.25E-197	5
KLRG1	0.970868	0.586	0.22	4.69E-132	5
GZMB	0.970468	0.437	0.144	2.02E-108	5
CCL5	0.903667	0.98	0.526	7.55E-153	5
CD45RA-pAbO	1.70716	1	0.99	2.32E-288	6
CD62L-pAbO	1.43634	0.997	0.93	4.09E-148	6
CD8-pAbO	1.33033	0.999	0.955	4.37E-204	6
LRRN3	1.03898	0.408	0.047	0	6
CCR7-pAbO	0.999776	1	0.988	2.46E-190	6
CD8B	0.94763	0.655	0.165	3.36E-236	6
CCR7	0.928582	0.572	0.162	1.07E-187	6
LEF1	0.921152	0.731	0.287	2.21E-159	6
AL035078.1	0.914664	0.584	0.188	1.37E-164	6
CD27-pAbO	0.909037	1	0.983	2.09E-155	6
PDE3B	0.780928	0.527	0.185	7.88E-118	6
SELL	0.77555	0.861	0.437	5.81E-123	6
TRABD2A	0.773229	0.507	0.169	4.85E-123	6
ACTN1	0.748061	0.408	0.093	2.61E-166	6
NELL2	0.710116	0.365	0.064	3.44E-193	6
CD161-pAbO	3.33898	1	0.952	0	7
KLRB1	2.57382	0.939	0.225	0	7
CD56-pAbO	1.98513	0.895	0.744	4.34E-110	7
SLC4A10	1.90049	0.6	0.011	0	7
DUSP1	1.71255	0.686	0.324	2.50E-124	7
CXCR6-pAbO	1.46396	0.997	0.988	3.12E-189	7
GZMK	1.3218	0.714	0.175	7.54E-239	7
FOS	1.28863	0.493	0.275	5.08E-45	7
IL7R	1.2264	0.974	0.693	1.76E-150	7
ID2	1.1412	0.655	0.367	6.55E-67	7
CD127-pAbO	1.11257	1	0.976	2.12E-138	7
NCR3	1.09735	0.361	0.05	1.81E-210	7
KLRG1	1.0496	0.585	0.229	4.53E-101	7
GPR171	1.02905	0.501	0.194	5.90E-90	7
PHACTR2	1.02473	0.445	0.148	5.42E-95	7
GZMH	1.59026	0.859	0.243	5.10E-241	8
CD279-pAbO	1.5444	0.995	0.983	3.22E-147	8
GNLY	1.40231	0.808	0.323	1.73E-141	8
FGFBP2	1.29517	0.752	0.228	3.77E-169	8
CD4	1.14897	0.656	0.292	2.96E-97	8
MAF	1.12296	0.59	0.25	6.99E-86	8
CD4-pAbO	1.12134	0.993	0.973	8.29E-98	8
ITGB1	1.12036	0.776	0.413	4.35E-89	8
CX3CR1	1.11315	0.56	0.174	1.49E-115	8
GZMA	0.982895	0.827	0.414	1.47E-91	8
S100A4	0.9583	0.964	0.757	7.97E-89	8
PLEK	0.954518	0.706	0.335	2.02E-75	8
EFHD2	0.923818	0.769	0.408	1.08E-82	8
SH3BGRL3	0.860364	0.974	0.875	1.50E-75	8
NKG7	0.853699	0.949	0.461	3.35E-96	8
CD25-pAbO	3.38728	0.962	0.78	1.23E-129	9
FOXP3	1.88253	0.576	0.005	0	9
RTKN2	1.84751	0.445	0.022	0	9
IKZF2	1.51188	0.459	0.054	1.10E-190	9
CD278-pAbO	1.31909	0.901	0.83	2.51E-33	9
TTN	1.171	0.282	0.063	2.43E-52	9
CD62L-pAbO	1.05171	0.991	0.934	3.10E-30	9
HLA-DR-pAbO	1.0416	1	0.998	2.80E-08	9
BIRC3	1.0235	0.541	0.245	7.04E-38	9
TIGIT	1.019	0.395	0.123	2.30E-47	9
CD4-pAbO	0.823534	1	0.973	1.34E-32	9
CD27-pAbO	0.792504	1	0.984	3.39E-34	9
TBC1D4	0.760396	0.305	0.124	3.91E-21	9
MAP3K1	0.736488	0.369	0.15	4.23E-26	9
GBP5	0.698737	0.442	0.291	1.32E-07	9
LYZ	2.80744	0.966	0.347	2.17E-98	10
CD14-pAbO	2.32891	1	0.937	3.68E-63	10
S100A9	2.24829	0.696	0.101	9.61E-129	10
CD11c-pAbO	1.94219	1	0.981	2.03E-57	10
S100A8	1.53225	0.52	0.107	5.23E-59	10
FCN1	1.32597	0.486	0.069	9.42E-82	10
FOS	1.27809	0.73	0.283	9.00E-36	10
VCAN	1.22688	0.405	0.062	1.42E-59	10
CTSS	1.20348	0.75	0.395	2.80E-24	10
MNDA	1.08023	0.338	0.036	3.25E-73	10
FCER1G	0.982965	0.385	0.088	2.80E-32	10
CST3	0.9775	0.392	0.09	4.12E-33	10
HLA-DRA	0.956012	0.493	0.202	6.57E-15	10
PSAP	0.876165	0.723	0.48	1.47E-12	10
CTBB	0.876	0.27	0.042	2.49e-37	10
a: Molecules whose names ended with pAbO represented cell surface proteins. b: mucosal associated invariant T cells

## Sheet: Supplementary Table 4
Supplementary Table 4. Clinical characteristics of subjects in the independent cohort.
Data type	ID	Group	Sample size	Sex (Male/Female)	Age (years)	Race	Diagnosis standard
ScRNA sequencing	SRP247583a	TB	3	1/2	34 (33-35)	Han	Clinical symptoms, chest radiography, microscopy for acid fast bacilli, sputum Mtb culture and response to anti-TB chemotherapy
		HC	2	2/0	28 (26-30)
Bulk sequencing	OMIX001153b	TB	5	2/3	32 (30-36)	Han	Clinical diagnosis based on Diagnostic Criteria for Tuberculosis (WS 288-2008)
		HC	5	3/2	34 (26-36)
	GSE148171	TB	5	NA	NA	Asian	Sputum smear microscopy and chest x-ray examination
		HC	4
	GSE112104	TB	30	16/14	35 (1-72)	Asian	Clinical diagnosis or culture positive
	GSE192829	HC	11	3/8	45 (31-58)	Asian	Not applicable
	GSE162828	HC	5	NA	NA	Han	Not applicable
	GSE160353	HC	4	NA	NA	NA	Not applicable
	GSE164885	HC	4	NA	NA	NA	Not applicable
	GSE87186	HC	7	NA	NA	NA	Not applicable
a: only tuberculosis patietns and healthy controls were included. b: This dataset was generated from our own second cohort and deposited in the China National Center for Bioinformation/ Beijing Institute of Genomics, Chinese Academy of Sciences (https://ngdc.cncb.ac.cn/omix). Participants in this cohort were not included in the first one.

## Sheet: Supplementary Table 5
Supplementary Table 5. Differentially expressed genes of each T cell subtype between tuberculosis and healthy control group.
T cell subtypes	Gene	Log2FC	P value	Adjusted P value	Pct.1	Pct.2
CD4+ effector T cells	EMP3	1.69195	0	0	0.68	0.13
	RPL18	1.25297	0	0	0.711	0.276
	MYOM2	-1.23449	0	0	0	0.274
	CXCR4	-1.18318	0	0	0.264	0.647
	RPL28	1.01239	0	0	0.934	0.67
	TNFAIP3	-1.00179	0	0	0.228	0.478
	RPL18A	0.967458	0	0	0.848	0.494
	CX3CR1	0.938329	0	0	0.751	0.463
	HCST	0.88747	0	0	0.741	0.389
	PPP1CA	0.868448	0	0	0.345	0.061
	DUSP2	-0.844214	0	0	0.122	0.355
	GNAI2	0.820629	0	0	0.761	0.46
	XIST	-0.801394	0	0	0.31	0.56
	S100A9	0.801153	0	0	0.218	0.01
	LAPTM5	0.770182	0	0	0.655	0.381
	C12orf57	0.740184	0	0	0.416	0.143
	CORO1A	0.733981	0	0	0.69	0.43
	RPS15	0.725701	0	0	0.731	0.483
	RPS26	-0.699034	0	0	0.624	0.765
	RPS4Y1	0.681859	0	0	0.168	0.018
	EVL	0.675765	0	0	0.396	0.169
	AIP	0.646092	0	0	0.198	0.015
	GIMAP7	0.605367	0	0.007	0.599	0.379
	ARPC4	0.605276	0	0	0.457	0.212
	EIF3G	0.588368	0	0	0.259	0.079
	C6orf48	0.58552	0	0	0.315	0.107
	AKNA	0.582749	0	0	0.472	0.22
	IL32	0.5748	0	0	0.97	0.921
	BSG	0.547666	0	0	0.208	0.051
	AKT1	0.545557	0	0.003	0.234	0.079
	CTSW	0.536967	0	0.014	0.396	0.197
	LY6E	0.534963	0	0.003	0.294	0.115
	CIB1	0.529907	0	0	0.223	0.043
	ACTN4	0.522457	0	0.008	0.548	0.317
	LPCAT1	0.522158	0	0	0.208	0.036
	BIN1	0.513896	0	0	0.269	0.072
	SIGIRR	0.50919	0	0	0.259	0.074
	RNF166	0.489935	0	0	0.183	0.038
	MFSD10	0.487276	0	0.029	0.193	0.061
	ZAP70	0.487167	0	0	0.183	0.033
	SUN2	0.468397	0	0.003	0.716	0.471
	CTBP1	0.46196	0	0.029	0.259	0.1
	GNB2	0.459878	0	0.037	0.188	0.061
	MGAT1	0.457436	0	0.006	0.213	0.066
	PHPT1	0.44438	0	0	0.112	0.003
	CCT7	0.440988	0	0	0.147	0.02
	RPL29	0.430751	0	0	0.97	0.859
	PPP1R9B	0.422333	0	0	0.162	0.031
	GPX4	0.407271	0	0.001	0.137	0.02
	ARRDC1	0.365342	0	0.006	0.112	0.015
	EIF3B	0.347925	0	0.003	0.162	0.036
CD4+ naive T cells	RPL18	1.2842	5.43435e-103	1.50439e-98	0.887	0.463
	TXNIP	-1.08737	4.75539e-80	1.31643e-75	0.967	0.97
	EMP3	0.958628	2.53e-61	7.00379e-57	0.398	0.035
	CXCR4	-0.950182	6.31925e-37	1.74936e-32	0.399	0.629
	RPL18A	0.92193	2.63366e-68	7.29076e-64	0.928	0.709
	RPL28	0.781918	4.61657e-65	1.27801e-60	0.969	0.827
	C12orf57	0.77368	1.57343e-42	4.35571e-38	0.536	0.184
	CD7	0.772741	2.04129e-41	5.65092e-37	0.394	0.089
	IL32	0.762296	6.02505e-39	1.66791e-34	0.846	0.567
	RPS15	0.718289	1.38297e-45	3.82847e-41	0.903	0.656
	TNFAIP3	-0.69519	1.77022e-14	4.9005e-10	0.162	0.297
	SOCS3	-0.655633	1.64863e-21	4.5639e-17	0.058	0.201
	HCST	0.614601	7.25129e-29	2.00738e-24	0.431	0.16
	ZC3HAV1	-0.571053	1.48528e-13	4.11171e-09	0.488	0.602
	CORO1A	0.563163	1.01701e-26	2.8154e-22	0.625	0.335
	LAPTM5	0.560925	1.7672e-28	4.89213e-24	0.628	0.326
	RPS3	-0.554501	6.70673e-37	1.85662e-32	0.976	0.967
	FTL	-0.542415	1.28408e-15	3.55471e-11	0.728	0.757
	ITM2A	-0.538838	1.41861e-09	3.92715e-05	0.364	0.459
	GPX4	0.509075	7.91296e-29	2.19054e-24	0.247	0.038
	H3F3B	-0.508103	1.21284e-11	3.3575e-07	0.645	0.686
	C6orf48	0.507898	3.81617e-22	1.05643e-17	0.64	0.363
	EVL	0.504793	1.92682e-26	5.33402e-22	0.541	0.253
	RPS24	-0.496164	1.34704e-28	3.72901e-24	0.971	0.973
	RPL12	-0.488301	1.77242e-29	4.90659e-25	0.979	0.964
	RPS12	-0.483172	2.91162e-35	8.06025e-31	0.983	0.976
	LIMD2	0.481204	5.19635e-20	1.43851e-15	0.665	0.4
	AC010422.3	-0.479091	9.17e-11	2.53853e-06	0.386	0.486
	RPL23A	-0.463919	3.72228e-25	1.03044e-20	0.967	0.952
	PTMA	-0.447483	3.81476e-25	1.05604e-20	0.994	0.982
	NACA	-0.446925	1.33368e-15	3.69202e-11	0.903	0.899
	RPL32	-0.446464	1.78729e-32	4.94776e-28	0.989	0.979
	RPL39	-0.441377	2.26495e-27	6.27007e-23	0.981	0.976
	ZFP36L2	-0.440804	7.7435e-10	2.14363e-05	0.527	0.6
	GNAI2	0.440133	2.77408e-19	7.67948e-15	0.545	0.29
	RPS11	-0.438708	4.85826e-21	1.34491e-16	0.979	0.959
	ZNF90	-0.438394	2.2845e-09	6.32419e-05	0.211	0.314
	EEF1B2	-0.433787	6.28409e-14	1.73963e-09	0.916	0.9
	RPS23	-0.43092	5.32104e-28	1.47302e-23	0.984	0.97
	IL7R	-0.428501	1.96747e-12	5.44655e-08	0.816	0.84
	RPS18	-0.424231	2.68243e-15	7.42577e-11	0.989	0.974
	DDIT4	-0.420522	3.12769e-19	8.65839e-15	0.031	0.146
	FXYD5	0.418538	1.89968e-19	5.25889e-15	0.618	0.367
	RPL38	-0.416539	2.93156e-24	8.11545e-20	0.975	0.964
	S100A9	0.411846	4.71348e-21	1.30483e-16	0.147	0.011
	ETS1	-0.411511	1.68867e-10	4.67475e-06	0.862	0.858
	FOXP1	-0.407419	4.73871e-07	0.0131182	0.61	0.655
	CD52	-0.407241	1.77127e-11	4.9034e-07	0.894	0.896
	RPS7	-0.40654	6.35418e-16	1.75903e-11	0.952	0.95
	VAMP2	-0.402629	1.8753e-08	0.000519138	0.657	0.698
	PPP1CA	0.399028	4.09451e-21	1.13348e-16	0.18	0.027
	TCF7	-0.387298	2.46962e-14	6.83665e-10	0.904	0.91
	RPL6	-0.386361	2.37243e-21	6.56761e-17	0.975	0.97
	AL136454.1	-0.384909	7.70292e-07	0.021324	0.355	0.427
	FLT3LG	0.380605	1.46049e-17	4.04308e-13	0.194	0.047
	RPS8	-0.378849	3.22076e-23	8.91604e-19	0.985	0.985
	PLEC	0.375626	8.88155e-17	2.45868e-12	0.176	0.039
	RPS21	-0.37531	9.43907e-18	2.61302e-13	0.971	0.962
	RPLP0	-0.372873	2.91213e-09	8.06166e-05	0.787	0.811
	RPL11	-0.37251	1.04113e-19	2.88217e-15	0.99	0.97
	SET	-0.371381	3.2427e-08	0.000897677	0.662	0.712
	YBX1	-0.368053	1.26746e-09	3.5087e-05	0.651	0.709
	EIF3G	0.365167	2.74631e-16	7.60262e-12	0.346	0.151
	RPS25	-0.362111	4.79347e-17	1.32698e-12	0.978	0.962
	AIP	0.359618	5.24574e-19	1.45218e-14	0.169	0.027
	SIGIRR	0.357283	6.62757e-14	1.83471e-09	0.188	0.059
	RPL4	-0.356473	4.73056e-16	1.30956e-11	0.983	0.965
	CIB1	0.354733	3.06636e-17	8.48861e-13	0.196	0.05
	RPS27	-0.352937	2.78099e-23	7.69861e-19	0.991	0.979
	FOSB	0.350578	1.18935e-12	3.29247e-08	0.152	0.042
	ERAP2	-0.342745	1.38487e-06	0.0383373	0.114	0.19
	YWHAZ	-0.342239	3.42799e-08	0.00094897	0.685	0.735
	BIN1	0.338825	1.12959e-15	3.12704e-11	0.19	0.051
	RACK1	-0.338454	1.75474e-12	4.85765e-08	0.952	0.937
	ACAP1	0.338288	4.58014e-13	1.26792e-08	0.331	0.163
	ANP32B	-0.337063	1.69284e-07	0.00468629	0.748	0.756
	RPL31	-0.336021	1.27458e-21	3.52841e-17	0.994	0.977
	RPS13	-0.333553	3.73971e-15	1.03526e-10	0.983	0.97
	RPL14	-0.33037	3.30891e-13	9.16005e-09	0.97	0.952
	FYB1	-0.329506	1.05965e-08	0.000293344	0.921	0.943
	LDHB	-0.329499	1.45709e-07	0.00403366	0.817	0.81
	FAM118A	-0.329177	8.09662e-07	0.0224139	0.11	0.187
	RPL3	-0.327529	9.43105e-16	2.6108e-11	0.982	0.97
	RPL34	-0.326754	1.55721e-22	4.31081e-18	0.988	0.986
	RPL27A	-0.32641	1.55066e-16	4.2927e-12	0.986	0.967
	RPS16	-0.324251	3.39161e-15	9.38901e-11	0.986	0.977
	BTF3	-0.321453	6.35981e-08	0.00176059	0.765	0.775
	RPL27	-0.321111	1.3351e-10	3.69597e-06	0.963	0.946
	RPL19	-0.318861	2.03677e-11	5.6384e-07	0.982	0.971
	ARL6IP4	0.318755	8.87873e-13	2.4579e-08	0.174	0.054
	RPL9	-0.318386	2.26823e-19	6.27915e-15	0.991	0.971
	RPL7A	-0.317189	1.32267e-09	3.66156e-05	0.897	0.879
	RPL21	-0.314604	2.40495e-17	6.65762e-13	0.986	0.971
	RPL36	-0.312165	4.44489e-10	1.23048e-05	0.959	0.952
	NAP1L1	-0.312088	9.39282e-09	0.000260021	0.936	0.925
	FOS	0.311854	2.99136e-07	0.00828098	0.254	0.148
	RPL7	-0.309323	1.30611e-10	3.61572e-06	0.961	0.946
	GNAS	-0.306895	3.19598e-08	0.000884743	0.805	0.817
	RPL5	-0.306752	5.13776e-15	1.42229e-10	0.981	0.973
	RPL10	-0.3012	6.2979e-12	1.74345e-07	0.974	0.961
	RPL35A	-0.300385	3.84864e-15	1.06542e-10	0.979	0.97
	MT-ATP6	-0.295113	4.07572e-09	0.000112828	1	0.998
	RPL22	-0.294791	1.44304e-12	3.99476e-08	0.978	0.961
	TPT1	-0.290491	1.02514e-17	2.8379e-13	0.994	0.976
	TMSB4X	-0.290272	3.78838e-14	1.04874e-09	0.997	0.988
	RPL37	-0.289921	9.83768e-14	2.72337e-09	0.986	0.98
	RPS3A	-0.286529	9.39754e-14	2.60152e-09	0.98	0.968
	ARHGDIB	-0.286231	2.60572e-07	0.00721343	0.855	0.839
	LRCH4	0.284046	1.20689e-14	3.34102e-10	0.115	0.014
	CISH	0.28296	2.41793e-12	6.69355e-08	0.121	0.024
	GIMAP7	0.282722	6.18606e-09	0.000171249	0.717	0.531
	RPS6	-0.278834	1.90621e-15	5.27696e-11	0.991	0.979
	B2M	-0.278027	6.5613e-15	1.81636e-10	0.997	0.997
	GNB2	0.276557	2.98465e-15	8.26241e-11	0.119	0.014
	PKN1	0.275376	1.85671e-11	5.13993e-07	0.174	0.06
	RPL10A	-0.272613	1.90787e-10	5.28156e-06	0.967	0.953
	LDLRAP1	0.268367	7.00306e-12	1.93866e-07	0.328	0.164
	ZYX	0.267529	3.60663e-08	0.000998423	0.307	0.181
	SUN2	0.267404	3.06621e-09	8.48818e-05	0.592	0.397
	RPL13A	-0.266984	1.34462e-10	3.72233e-06	0.989	0.977
	RPL15	-0.257349	1.79351e-07	0.00496498	0.94	0.928
	NOSIP	0.256866	7.45862e-10	2.06477e-05	0.218	0.098
	PRKCSH	0.253787	7.70503e-09	0.000213298	0.309	0.175
CD4+ regulatory T cells	EMP3	1.46153	4.25472e-25	1.17784e-20	0.639	0.091
	RPL18	1.26744	2.14133e-18	5.92783e-14	0.767	0.305
	CXCR4	-1.08536	1.93216e-11	5.34881e-07	0.4	0.713
	RPL18A	1.01614	7.29892e-16	2.02056e-11	0.917	0.573
	RPL28	0.906896	4.40707e-16	1.22001e-11	0.961	0.744
	TXNIP	-0.897746	4.57844e-12	1.26745e-07	0.95	0.963
	RPS15	0.823955	4.74665e-12	1.31401e-07	0.85	0.543
	CD7	0.810763	1.28836e-06	0.0356656	0.289	0.085
	PPP1CA	0.803897	1.17951e-10	3.26523e-06	0.339	0.055
	LAPTM5	0.781692	7.76826e-07	0.0215049	0.628	0.36
	IL32	0.755064	8.66171e-08	0.00239782	0.978	0.884
	EVL	0.719348	5.81305e-09	0.000160923	0.6	0.274
	S100A9	0.71624	2.23365e-08	0.000618342	0.217	0.018
	HCST	0.690747	2.19028e-07	0.00606334	0.489	0.226
	FXYD5	0.682205	1.67878e-07	0.00464735	0.633	0.354
	EIF3G	0.679333	1.00393e-06	0.0277917	0.35	0.122
	GNAI2	0.673229	3.84936e-09	0.000106562	0.694	0.39
	RNF166	0.449875	5.67323e-07	0.0157052	0.172	0.012
CD4+ memory T cells	CXCR4	-1.628	3.49e-139	9.67e-135	0.369	0.779
	RPL18	1.36486	3.79e-157	1.05e-152	0.876	0.415
	EMP3	1.34941	9.46e-142	2.62e-137	0.625	0.116
	TNFAIP3	-1.29699	2.01e-60	5.57e-56	0.293	0.563
	RPL18A	1.00871	5.24e-116	1.45e-111	0.94	0.674
	RPL28	0.912704	2.44e-108	6.77e-104	0.975	0.814
	RPS15	0.785784	1.11e-75	3.07e-71	0.905	0.662
	PPP1CA	0.753328	1.82e-71	5.04e-67	0.327	0.037
	TXNIP	-0.732401	4.02e-53	1.11e-48	0.945	0.956
	CD69	-0.702881	3.11e-27	8.6e-23	0.273	0.46
	DUSP2	-0.690252	6.18e-33	1.71e-28	0.053	0.213
	CORO1A	0.684842	9.65e-49	2.67e-44	0.679	0.372
	HCST	0.66659	2.73e-43	7.56e-39	0.509	0.23
	DDIT4	-0.640862	1.38e-34	3.82e-30	0.046	0.21
	DNAJB1	-0.63886	1.38e-19	3.83e-15	0.313	0.446
	SOCS3	-0.620712	2.68e-20	7.43e-16	0.098	0.23
	LAPTM5	0.619673	5.88e-42	1.63e-37	0.691	0.405
	GNAI2	0.617366	5.65e-44	1.56e-39	0.693	0.396
	C12orf57	0.593424	3.39e-45	9.37e-41	0.479	0.188
	GPX4	0.587522	1.27e-48	3.52e-44	0.24	0.031
	EVL	0.569433	3.97e-37	1.1e-32	0.527	0.258
	CD7	0.567472	2.19e-35	6.07e-31	0.302	0.094
	ZFP36L2	-0.55849	1.69e-20	4.67e-16	0.645	0.727
	PIK3R1	-0.532707	6.33e-15	1.75e-10	0.335	0.457
	ID2	-0.532338	1.64e-06	0.0453866	0.189	0.258
	FXYD5	0.529786	7.36e-32	2.04e-27	0.753	0.495
	S100A9	0.524643	1.28e-37	3.56e-33	0.202	0.03
	ZFP36	-0.518733	3.27e-15	9.06e-11	0.304	0.428
	SRGN	-0.515086	6.43e-16	1.78e-11	0.416	0.529
	TSC22D3	-0.503275	1.16e-15	3.2e-11	0.436	0.547
	IL32	0.499552	4.61e-35	1.28e-30	0.972	0.887
	CIB1	0.494296	5.37e-38	1.49e-33	0.249	0.055
	C6orf48	0.488239	1.84e-25	5.1e-21	0.484	0.265
	FLT3LG	0.486177	3.72e-39	1.03e-34	0.237	0.045
	LIMD2	0.48091	2.46e-23	6.8e-19	0.617	0.396
	FOXP1	-0.475914	9.86e-10	2.73e-05	0.456	0.534
	PLEC	0.472841	8.97e-32	2.48e-27	0.228	0.057
	RPS3	-0.466612	8.69e-40	2.4e-35	0.978	0.985
	BTG1	-0.462634	1.94e-17	5.38e-13	0.735	0.791
	H3F3B	-0.458941	4.95e-14	1.37e-09	0.717	0.748
	BIN1	0.458395	5.63e-31	1.56e-26	0.261	0.078
	AL136454.1	-0.449642	2.98e-11	8.25e-07	0.341	0.428
	RPL12	-0.436743	4.83e-33	1.34e-28	0.981	0.981
	ITM2A	-0.435884	6.39e-11	1.77e-06	0.449	0.536
	BTG2	-0.432905	1.25e-08	0.000344712	0.211	0.296
	FOSB	0.428926	8.99e-21	2.49e-16	0.22	0.079
	AIP	0.428126	6.08e-34	1.68e-29	0.204	0.038
	RPS12	-0.424509	5.21e-35	1.44e-30	0.991	0.993
	HIST1H2BG	-0.420476	3.25e-15	8.99e-11	0.047	0.138
	AKNA	0.418071	2.29e-25	6.35e-21	0.41	0.197
	GIMAP7	0.417061	1.74e-24	4.81e-20	0.703	0.46
	BTF3	-0.408516	1.1e-16	3.05e-12	0.792	0.795
	SIGIRR	0.40616	5.38e-26	1.49e-21	0.234	0.074
	RPL36AL	-0.405752	5.25e-08	0.00145284	0.39	0.452
	TENT5C	-0.39976	1.02e-15	2.81e-11	0.044	0.135
	CAST	-0.399666	1.79e-07	0.00495585	0.477	0.53
	FTH1	-0.397096	1.37e-18	3.79e-14	0.858	0.887
	EIF3G	0.395034	2.89e-20	8.01e-16	0.346	0.173
	ARPC4	0.394474	6.17e-21	1.71e-16	0.375	0.191
	ARL4C	-0.394064	7.05e-09	0.000195182	0.674	0.699
	AC010422.3	-0.392061	2.94e-10	8.15e-06	0.397	0.478
	LY6E	0.386461	3.62e-24	1e-19	0.29	0.114
	YPEL5	-0.383285	9.29e-07	0.0257267	0.225	0.292
	PTMA	-0.378102	3.41e-29	9.45e-25	0.991	0.991
	NFKBIZ	-0.376849	6.19e-07	0.0171341	0.097	0.16
	ZYX	0.374477	9.58e-16	2.65e-11	0.427	0.257
	PPP1R9B	0.374097	1.51e-26	4.18e-22	0.168	0.034
	WDR74	-0.372831	5.95e-07	0.0164798	0.214	0.283
	HSP90AA1	-0.369175	2.02e-12	5.59e-08	0.757	0.792
	ZNF90	-0.367273	6.26e-10	1.73e-05	0.191	0.287
	FTL	-0.365277	1.88e-11	5.21e-07	0.786	0.785
	NACA	-0.364671	1.41e-16	3.9e-12	0.892	0.897
	RPL23A	-0.361675	6.86e-26	1.9e-21	0.978	0.977
	ACAP1	0.360828	1.8e-17	4.98e-13	0.341	0.177
	TSPO	0.357444	2.67e-22	7.38e-18	0.207	0.066
	GNB2	0.357046	4.65e-25	1.29e-20	0.163	0.035
	SEPT9	0.347958	4e-15	1.11e-10	0.706	0.522
	RNF166	0.343127	2.71e-26	7.49e-22	0.168	0.034
	RPS7	-0.342229	3.17e-20	8.79e-16	0.957	0.96
	RPL39	-0.337617	1.04e-29	2.88e-25	0.989	0.993
	SET	-0.336587	3.16e-09	8.74e-05	0.704	0.731
	VAMP2	-0.336581	3.59e-08	0.000994694	0.619	0.658
	RPS25	-0.335595	1.17e-20	3.24e-16	0.974	0.983
	ARL6IP4	0.334481	3.98e-21	1.1e-16	0.202	0.065
	TAGLN2	-0.333908	1.96e-08	0.000543893	0.693	0.728
	NOSIP	0.333197	8.37e-22	2.32e-17	0.204	0.065
	RPS18	-0.327573	4.96e-18	1.37e-13	0.995	0.974
	RPS21	-0.326588	1.72e-20	4.77e-16	0.97	0.969
	RPS23	-0.326273	1.15e-24	3.18e-20	0.993	0.983
	RPL32	-0.325528	1.07e-24	2.97e-20	0.994	0.994
	NPM1	-0.323785	1.84e-09	5.1e-05	0.834	0.844
	MT-CYB	-0.32192	6.38e-20	1.77e-15	1	1
	TOMM7	-0.321369	6.04e-12	1.67e-07	0.823	0.845
	RPL4	-0.320174	3.51e-19	9.72e-15	0.968	0.962
	RPS27	-0.316903	8.12e-28	2.25e-23	0.995	0.993
	RPL38	-0.316837	2.63e-19	7.27e-15	0.981	0.982
	CYBC1	0.311142	1.53e-21	4.22e-17	0.135	0.027
	EML3	0.310913	7.36e-18	2.04e-13	0.139	0.037
	RPS11	-0.310908	1.13e-16	3.12e-12	0.983	0.977
	CD52	-0.309928	1.13e-11	3.13e-07	0.969	0.959
	RPS5	0.309285	1.6e-16	4.43e-12	0.949	0.896
	CSK	0.308144	2.41e-15	6.66e-11	0.304	0.158
	LYZ	0.302721	3.96e-08	0.00109507	0.431	0.31
	RPL3	-0.299872	3.72e-19	1.03e-14	0.985	0.982
	RPS24	-0.299208	9.53e-18	2.64e-13	0.981	0.988
	NAP1L1	-0.298729	1.28e-11	3.54e-07	0.943	0.941
	CCNI	-0.297758	1.46e-08	0.00040343	0.831	0.841
	SRSF5	-0.293028	7.17e-10	1.99e-05	0.815	0.817
	PKN1	0.29293	4.72e-16	1.31e-11	0.201	0.081
	CISH	0.292117	1.61e-18	4.44e-14	0.155	0.044
	MT-ATP6	-0.291774	1.64e-17	4.54e-13	1	1
	COMMD6	-0.289714	3.17e-07	0.00878726	0.635	0.665
	P4HB	0.287399	2.2e-16	6.09e-12	0.232	0.101
	AKT1	0.287019	2.28e-18	6.31e-14	0.177	0.058
	ANP32B	-0.285747	8.58e-08	0.00237579	0.744	0.761
	SARAF	-0.285642	4.39e-07	0.0121596	0.732	0.736
	RPL11	-0.285179	5.66e-18	1.57e-13	0.992	0.989
	SUN2	0.283453	4.41e-12	1.22e-07	0.626	0.459
	EIF1	-0.282396	4.09e-10	1.13e-05	0.892	0.879
	ZAP70	0.281909	2.43e-22	6.73e-18	0.148	0.031
	RPLP0	-0.281039	4.85e-08	0.00134201	0.837	0.839
	RPL29	0.278313	1.17e-16	3.23e-12	0.987	0.941
	S1PR4	0.277624	5.3e-19	1.47e-14	0.125	0.027
	ETS1	-0.277494	2.76e-08	0.000763935	0.844	0.841
	RPL27A	-0.276936	1.15e-20	3.18e-16	0.989	0.991
	RPL31	-0.276121	1.09e-21	3.02e-17	0.994	0.995
	CTBP1	0.275525	4.58e-17	1.27e-12	0.215	0.086
	CAPZB	0.273538	1.03e-10	2.86e-06	0.676	0.529
	SPSB3	0.272827	4.38e-17	1.21e-12	0.161	0.052
	TECR	0.272581	8.05e-13	2.23e-08	0.248	0.129
	BSG	0.270191	2.08e-15	5.75e-11	0.162	0.058
	RPL36	-0.269288	4.14e-12	1.15e-07	0.97	0.961
	CD81	0.261622	1.12e-14	3.11e-10	0.232	0.106
	EHD1	0.259166	1.73e-16	4.78e-12	0.187	0.07
	RPL21	-0.258289	1.42e-16	3.93e-12	0.992	0.994
	RPL14	-0.257704	7.54e-13	2.09e-08	0.976	0.977
	RPL9	-0.257214	2.36e-18	6.52e-14	0.994	0.988
	CD27	0.256999	3.49e-11	9.67e-07	0.246	0.133
	ARHGDIB	-0.256295	3.76e-09	0.000104029	0.911	0.9
	RPS16	-0.255947	1.49e-13	4.13e-09	0.989	0.989
	FBXW5	0.253738	7.48e-18	2.07e-13	0.101	0.017
	FYB1	-0.252063	1.43e-06	0.0396487	0.915	0.903
	LRCH4	0.252022	7.79e-19	2.16e-14	0.112	0.02
CD8+ effector memory T cells	CXCR4	-1.55223	5.56e-74	1.54e-69	0.444	0.853
	EMP3	1.4038	4.49e-92	1.24e-87	0.649	0.091
	DUSP2	-1.36574	2.36e-46	6.54e-42	0.268	0.642
	TNFAIP3	-1.26803	4.39e-36	1.21e-31	0.243	0.552
	RPL18	1.17405	8.38e-59	2.32e-54	0.766	0.331
	HCST	1.00087	3.39e-45	9.37e-41	0.782	0.401
	RPL18A	0.972109	1.17e-51	3.23e-47	0.892	0.528
	RGS1	-0.936722	2.75e-14	7.6e-10	0.058	0.206
	RPL28	0.912209	1.4e-53	3.86e-49	0.965	0.739
	PIK3R1	-0.900121	2.4e-18	6.65e-14	0.39	0.573
	CD7	0.867862	6.64e-36	1.84e-31	0.392	0.09
	PPP1CA	0.860541	8.19e-38	2.27e-33	0.344	0.061
	RPS15	0.857327	2.14e-33	5.92e-29	0.846	0.544
	CORO1A	0.748702	9.59e-28	2.66e-23	0.68	0.361
	CD69	-0.744159	3.86e-12	1.07e-07	0.257	0.422
	BTG1	-0.741517	5.92e-24	1.64e-19	0.676	0.817
	C12orf57	0.673407	3.23e-24	8.93e-20	0.463	0.183
	FOS	0.657524	3.73e-16	1.03e-11	0.382	0.172
	DNAJB1	-0.628377	5.72e-11	1.58e-06	0.303	0.444
	CD81	0.628334	2.77e-22	7.68e-18	0.502	0.224
	GNAI2	0.628107	1.99e-22	5.5e-18	0.707	0.419
	ZFP36	-0.615008	1.4e-06	0.0388571	0.413	0.488
	KLRB1	0.600055	5.87e-09	0.000162453	0.203	0.09
	CX3CR1	0.591988	1.36e-08	0.000376366	0.29	0.16
	SYNE1	-0.588692	1.36e-08	0.000377197	0.448	0.553
	LAPTM5	0.584779	7.64e-21	2.12e-16	0.645	0.346
	IL32	0.578764	3.05e-24	8.46e-20	0.986	0.927
	EVL	0.57391	6.16e-19	1.71e-14	0.434	0.189
	GIMAP7	0.558103	4.7e-15	1.3e-10	0.62	0.375
	RUNX3	-0.554353	1.81e-12	5.02e-08	0.707	0.77
	TSC22D3	-0.54314	1.52e-07	0.00420989	0.367	0.469
	CTSW	0.543009	1.08e-16	3e-12	0.544	0.296
	S100A9	0.538096	4.9e-25	1.36e-20	0.176	0.012
	ZYX	0.524401	3.83e-15	1.06e-10	0.415	0.201
	FXYD5	0.517746	1.14e-14	3.15e-10	0.496	0.267
	H3F3B	-0.517579	1.52e-07	0.00422102	0.747	0.755
	TENT5C	-0.514169	4.36e-09	0.000120656	0.089	0.206
	SIGIRR	0.510207	1.18e-19	3.26e-15	0.261	0.069
	GPX4	0.508824	1.93e-25	5.33e-21	0.195	0.019
	LY6E	0.508605	9.43e-19	2.61e-14	0.28	0.086
	LIMD2	0.50409	1.06e-14	2.94e-10	0.597	0.358
	CIB1	0.492976	1.42e-21	3.92e-17	0.236	0.05
	SRGN	-0.477516	2.88e-08	0.000797444	0.602	0.672
	ZFP36L2	-0.476729	1.9e-08	0.000525592	0.701	0.74
	CTBP1	0.466255	2.03e-16	5.62e-12	0.288	0.1
	AIP	0.461297	3.63e-21	1.01e-16	0.189	0.028
	LITAF	-0.455477	2.72e-08	0.000752236	0.606	0.7
	EIF3G	0.451635	8.11e-13	2.24e-08	0.359	0.167
	AKNA	0.450717	1.05e-11	2.92e-07	0.494	0.29
	RNF166	0.442457	6.99e-21	1.93e-16	0.187	0.028
	LTB	0.433396	9.07e-09	0.0002511	0.34	0.188
	ACAP1	0.430089	1.08e-12	2.99e-08	0.338	0.158
	RPS5	0.429366	5.41e-15	1.5e-10	0.931	0.765
	PPP2R5C	-0.4233	5.26e-07	0.0145573	0.616	0.679
	PPP1R9B	0.421199	1.51e-16	4.18e-12	0.168	0.032
	GNB2	0.419607	2.32e-16	6.42e-12	0.176	0.036
	BIRC3	0.418596	3.88e-08	0.00107496	0.241	0.12
	ARL4C	-0.417725	3.51e-07	0.00972626	0.786	0.809
	HNRNPDL	-0.414709	6.68e-07	0.018492	0.508	0.596
	EIF1	-0.41228	1.64e-10	4.55e-06	0.851	0.882
	CD27	0.410095	1.37e-15	3.79e-11	0.282	0.098
	BSG	0.404393	2.43e-18	6.74e-14	0.208	0.046
	TECR	0.403687	7.27e-14	2.01e-09	0.255	0.093
	IFITM2	0.403305	1.17e-08	0.000324694	0.68	0.515
	PTMS	0.400758	6.15e-11	1.7e-06	0.178	0.059
	BIN1	0.394009	4.26e-14	1.18e-09	0.237	0.077
	TMC6	0.393052	5.25e-15	1.45e-10	0.263	0.09
	DDIT4	-0.387835	1.06e-09	2.94e-05	0.023	0.116
	HSPB1	0.385421	2.85e-12	7.89e-08	0.245	0.093
	ZAP70	0.374556	3.46e-16	9.58e-12	0.17	0.033
	MFSD10	0.373361	9.51e-13	2.63e-08	0.218	0.073
	DPM2	0.368975	4.41e-17	1.22e-12	0.106	0.004
	GIMAP4	0.361748	2.04e-08	0.00056352	0.517	0.329
	ARPC4	0.359784	1.51e-10	4.18e-06	0.38	0.199
	RPS3	-0.348732	4.33e-11	1.2e-06	0.979	0.972
	PLEC	0.347939	9.74e-16	2.7e-11	0.147	0.024
	ARHGDIA	0.338721	1.59e-07	0.00440651	0.386	0.234
	LPCAT1	0.336585	2.85e-14	7.89e-10	0.174	0.041
	TRIM28	0.333642	1.56e-12	4.31e-08	0.214	0.072
	CSK	0.332956	2.04e-11	5.65e-07	0.32	0.148
	MT-CYB	-0.324246	1.14e-09	3.15e-05	1	0.999
	PIM1	0.322675	4.63e-08	0.00128139	0.315	0.174
	JUN	0.321162	8.8e-11	2.44e-06	0.577	0.36
	PPP6R1	0.321131	1.09e-08	0.000301247	0.158	0.058
	RPL23A	-0.320852	3.68e-10	1.02e-05	0.981	0.976
	EHD1	0.316482	4.79e-10	1.33e-05	0.193	0.072
	AP1M1	0.315544	1.3e-11	3.6e-07	0.122	0.025
	PTMA	-0.315155	8.88e-09	0.000245893	0.988	0.985
	RPS12	-0.310923	4.66e-10	1.29e-05	0.994	0.988
	ARL6IP4	0.310832	1.51e-11	4.18e-07	0.195	0.065
	AKT1	0.308918	6.84e-10	1.89e-05	0.185	0.068
	RPL12	-0.305269	3.02e-10	8.37e-06	0.963	0.964
	RPS11	-0.304684	1.79e-08	0.000494167	0.981	0.978
	CALM1	-0.303204	4.84e-07	0.0134073	0.927	0.939
	FOSB	0.299991	2.41e-07	0.00667621	0.197	0.091
	RPS26	0.295891	5.72e-09	0.000158327	0.797	0.665
	RPL4	-0.29534	1.06e-06	0.0294219	0.938	0.936
	RPL29	0.292896	7.45e-12	2.06e-07	0.958	0.893
	CYBC1	0.292718	2.18e-11	6.02e-07	0.125	0.028
	RPL39	-0.284768	7.99e-10	2.21e-05	0.981	0.985
	C19orf24	0.284745	4.86e-10	1.35e-05	0.108	0.024
	S1PR4	0.281589	2.23e-12	6.18e-08	0.122	0.022
	RPL6	-0.278965	2.53e-08	0.000701175	0.983	0.979
	RPS27	-0.278671	3.24e-13	8.97e-09	0.998	0.993
	ARHGAP45	0.278162	1.44e-08	0.000399312	0.189	0.077
	FLII	0.278122	3.24e-09	8.98e-05	0.143	0.046
	LAG3	0.276429	1.84e-09	5.09e-05	0.104	0.024
	MATK	0.2762	2.54e-13	7.03e-09	0.106	0.012
	SORBS3	0.27518	4.58e-11	1.27e-06	0.122	0.026
	SYTL1	0.273478	1.6e-08	0.000442766	0.263	0.127
	RPL14	-0.269151	9.42e-07	0.0260857	0.952	0.952
	MT-ATP6	-0.269077	5.32e-09	0.000147239	1	1
	HLA-A	-0.268207	2.92e-10	8.09e-06	1	0.997
	FBXW5	0.261083	9.22e-11	2.55e-06	0.102	0.018
	C6orf48	0.260918	4.15e-08	0.00114823	0.386	0.221
	B2M	-0.256597	7.04e-13	1.95e-08	1	1
	RPL32	-0.254838	7.62e-08	0.00210846	0.988	0.993
	RPL38	-0.25013	4.2e-08	0.00116253	0.952	0.978
CD8+ effector T cells	CXCR4	-2.03298	2.59824e-110	7.1927e-106	0.195	0.751
	EMP3	1.86984	3.10631e-113	8.5992e-109	0.709	0.119
	DUSP2	-1.50204	1.09199e-54	3.02295e-50	0.099	0.458
	MYOM2	-1.28459	2.60378e-44	7.20804e-40	0.003	0.251
	RPL18	1.22126	8.18768e-73	2.2666e-68	0.737	0.272
	HCST	1.12712	6.43318e-57	1.7809e-52	0.801	0.452
	PPP1CA	1.10998	1.54058e-54	4.26479e-50	0.408	0.054
	TNFAIP3	-1.06216	3.23393e-32	8.95248e-28	0.224	0.509
	RPL28	0.966595	7.07356e-67	1.95817e-62	0.952	0.677
	RPL18A	0.95611	1.49835e-51	4.14787e-47	0.817	0.471
	RPS15	0.892033	1.71017e-41	4.73427e-37	0.801	0.491
	CORO1A	0.796887	1.89528e-29	5.24672e-25	0.679	0.407
	CX3CR1	0.788592	1.60444e-30	4.44157e-26	0.781	0.542
	GNAI2	0.788325	1.09311e-34	3.02606e-30	0.787	0.522
	PTMS	0.77434	2.63265e-21	7.28796e-17	0.318	0.115
	LPCAT1	0.742754	2.5524e-32	7.06582e-28	0.321	0.068
	IFITM2	0.740458	1.4254e-29	3.94593e-25	0.859	0.677
	CD7	0.736336	4.94192e-22	1.36807e-17	0.283	0.084
	CTSW	0.723417	1.9851e-35	5.49534e-31	0.757	0.413
	EVL	0.713991	1.08199e-27	2.99527e-23	0.48	0.195
	ZNF683	0.713571	6.69139e-21	1.85238e-16	0.301	0.1
	LAPTM5	0.70964	1.78763e-28	4.94869e-24	0.702	0.407
	CD81	0.709148	1.02099e-24	2.8264e-20	0.504	0.243
	S100A9	0.688096	3.12753e-22	8.65795e-18	0.188	0.026
	MFSD10	0.663799	5.11961e-22	1.41726e-17	0.26	0.07
	IL32	0.644387	1.61621e-40	4.47415e-36	0.991	0.938
	BTG1	-0.635254	6.93453e-17	1.91968e-12	0.588	0.73
	DDIT4	-0.622587	7.15049e-19	1.97947e-14	0.037	0.185
	C12orf57	0.618183	2.26949e-21	6.28262e-17	0.395	0.161
	CTBP1	0.616895	7.24621e-20	2.00597e-15	0.337	0.131
	RPL29	0.597831	1.6145e-31	4.46941e-27	0.966	0.84
	LGALS1	0.589329	1.29078e-17	3.57325e-13	0.526	0.295
	ARPC4	0.58259	2.91836e-16	8.0789e-12	0.5	0.285
	CIB1	0.572726	4.11052e-21	1.13792e-16	0.23	0.052
	TENT5C	-0.56476	1.42903e-18	3.95598e-14	0.047	0.202
	ZFP36	-0.563293	1.27816e-09	3.53832e-05	0.352	0.484
	WDR74	-0.56161	4.94973e-11	1.37023e-06	0.159	0.298
	AKNA	0.557612	8.41228e-15	2.32877e-10	0.536	0.34
	ZAP70	0.553647	1.99001e-20	5.50894e-16	0.203	0.039
	RNF166	0.537371	7.32469e-21	2.02769e-16	0.223	0.049
	ZYX	0.528741	1.47501e-14	4.08328e-10	0.496	0.294
	S1PR1	0.514933	1.79781e-15	4.97687e-11	0.322	0.141
	DNAJB1	-0.507862	5.78705e-11	1.60203e-06	0.185	0.33
	BSG	0.502824	6.17062e-18	1.70821e-13	0.244	0.073
	PIM1	0.499526	5.47862e-12	1.51665e-07	0.331	0.172
	TECR	0.498883	8.05593e-14	2.23012e-09	0.254	0.1
	CSK	0.498265	2.24232e-13	6.20742e-09	0.322	0.156
	AIP	0.497841	1.6747e-19	4.63607e-15	0.178	0.029
	GNB2	0.492335	4.76256e-18	1.31842e-13	0.169	0.029
	BTG2	-0.489692	1.27447e-09	3.52812e-05	0.114	0.23
	FLNA	0.489399	1.0893e-12	3.01551e-08	0.614	0.439
	LIMD2	0.487416	2.66039e-12	7.36477e-08	0.507	0.331
	LYZ	0.477514	5.80932e-07	0.016082	0.413	0.288
	FOS	0.477352	2.68736e-12	7.43942e-08	0.304	0.147
	SUN2	0.473868	1.8486e-14	5.11747e-10	0.743	0.58
	TIGIT	-0.473677	1.16545e-11	3.22632e-07	0.149	0.298
	GPX4	0.470499	2.55603e-19	7.07586e-15	0.169	0.025
	FXYD5	0.461909	3.73443e-14	1.0338e-09	0.477	0.275
	SIGIRR	0.459489	1.32145e-15	3.65818e-11	0.236	0.077
	CD69	-0.457591	2.67248e-09	7.39822e-05	0.161	0.291
	PPP6R1	0.456372	4.55477e-15	1.2609e-10	0.202	0.06
	ACTN4	0.455483	1.49812e-10	4.14724e-06	0.553	0.385
	PKN1	0.45527	1.25845e-13	3.48377e-09	0.28	0.116
	TSC22D3	-0.454808	8.37195e-08	0.00231761	0.322	0.448
	CYBC1	0.452787	4.00229e-18	1.10795e-13	0.178	0.033
	GIMAP7	0.446613	1.70094e-11	4.70872e-07	0.571	0.397
	LINC00861	0.445891	1.51087e-08	0.000418253	0.392	0.257
	TSPO	0.439708	1.55193e-14	4.29622e-10	0.175	0.045
	KLRG1	0.432611	5.52478e-10	1.52943e-05	0.518	0.346
	TPM4	0.431429	6.59103e-09	0.00018246	0.401	0.256
	PPP1R9B	0.427158	5.21269e-16	1.44303e-11	0.162	0.032
	KLF9	-0.426433	1.28265e-10	3.55076e-06	0.084	0.205
	FBXW5	0.424386	1.60679e-16	4.44809e-12	0.135	0.017
	S100A4	0.419806	1.06105e-18	2.9373e-14	0.972	0.911
	EIF3G	0.419126	3.75695e-12	1.04004e-07	0.295	0.14
	MATK	0.408561	3.77013e-16	1.04369e-11	0.134	0.017
	MYO1G	0.407219	5.16491e-11	1.4298e-06	0.153	0.048
	PDE4D	-0.406459	2.2985e-09	6.36294e-05	0.054	0.15
	ARL6IP4	0.402556	3.08373e-13	8.53668e-09	0.183	0.054
	RPS4Y1	0.399761	2.07457e-10	5.74303e-06	0.17	0.061
	BIN1	0.399521	4.45769e-14	1.23402e-09	0.209	0.065
	CNN2	0.396262	1.11262e-07	0.00308007	0.653	0.525
	CAPZB	0.394989	5.42017e-11	1.50046e-06	0.697	0.544
	ITGB1	0.391325	3.64631e-10	1.00941e-05	0.797	0.651
	CDKN2D	-0.39122	1.11793e-06	0.0309476	0.189	0.291
	PLEC	0.386075	5.33921e-13	1.47805e-08	0.122	0.022
	ZEB2	-0.365845	6.00715e-07	0.0166296	0.325	0.449
	PGLS	0.364079	1.00109e-13	2.77133e-09	0.112	0.015
	RPL26	0.363863	1.36272e-12	3.77241e-08	0.875	0.759
	ITGAM	0.362431	4.49534e-09	0.000124444	0.312	0.176
	CD247	0.358822	1.32345e-09	3.66371e-05	0.318	0.174
	FGL2	0.35871	1.20107e-09	3.32491e-05	0.17	0.065
	S100A11	0.358143	4.57163e-08	0.00126556	0.439	0.288
	LRRC8A	0.358083	1.75159e-09	4.84893e-05	0.136	0.044
	SRGN	-0.356785	2.41651e-08	0.000668963	0.729	0.782
	GRK2	0.354482	3.11308e-08	0.000861793	0.388	0.244
	NDUFV1	0.353973	4.78506e-12	1.32465e-07	0.125	0.026
	RPS5	0.353778	5.04485e-11	1.39656e-06	0.861	0.781
	DIP2A	0.352293	2.66729e-09	7.38387e-05	0.27	0.135
	TRIM28	0.351726	2.94319e-08	0.000814762	0.173	0.074
	RPS26	0.351113	6.58044e-12	1.82166e-07	0.773	0.642
	ACTB	0.348835	1.01103e-10	2.79883e-06	0.996	0.997
	CSNK1G2	0.347945	1.38564e-11	3.83587e-07	0.193	0.068
	PDE3B	-0.347241	5.88524e-07	0.0162921	0.095	0.186
	ARHGDIA	0.345251	3.20761e-09	8.87964e-05	0.428	0.272
	CDC37	0.340955	1.95622e-09	5.41542e-05	0.25	0.121
	LY6E	0.340774	4.15795e-07	0.0115105	0.261	0.148
	VIM	0.338671	3.94044e-08	0.00109083	0.778	0.682
	EIF4G1	0.335416	4.75455e-07	0.013162	0.139	0.058
	MGAT1	0.3351	1.17219e-11	3.24498e-07	0.239	0.096
	STMN3	0.332223	2.43467e-08	0.00067399	0.126	0.044
	FTL	-0.331084	1.57761e-08	0.000436729	0.764	0.846
	FTH1	-0.328919	2.15376e-07	0.00596224	0.767	0.82
	CD300A	0.326622	2.53172e-07	0.00700857	0.19	0.093
	CAPN1	0.325511	7.96631e-08	0.00220531	0.203	0.1
	GNLY	0.325414	4.84855e-14	1.34222e-09	0.947	0.776
	AKT1	0.324955	4.29128e-08	0.00118795	0.224	0.113
	SPSB3	0.323379	2.05499e-08	0.000568883	0.143	0.052
	SNRPB	0.32316	1.36385e-06	0.0377555	0.219	0.125
	MED15	0.322917	1.56085e-08	0.000432089	0.135	0.048
	ACTR3	0.322879	1.39409e-07	0.00385925	0.656	0.519
	PRMT2	0.3218	1.21918e-09	3.37506e-05	0.368	0.211
	HSPB1	0.321453	2.88392e-08	0.000798356	0.22	0.108
	APOBEC3G	0.320954	7.62587e-07	0.0211107	0.504	0.359
	LAG3	0.319854	1.38858e-09	3.84401e-05	0.118	0.032
	VPS51	0.315871	1.19411e-11	3.30565e-07	0.108	0.019
	ANXA6	0.314936	8.20888e-08	0.00227247	0.575	0.42
	NRBP1	0.314361	2.0716e-09	5.73482e-05	0.126	0.038
	ACAP1	0.314317	3.05496e-08	0.000845704	0.288	0.158
	BCL2L1	0.313914	3.53829e-09	9.79504e-05	0.153	0.055
	FOSB	0.310439	4.21377e-07	0.011665	0.156	0.07
	FLII	0.310112	6.59971e-12	1.827e-07	0.159	0.045
	BATF	0.308035	7.9598e-11	2.20351e-06	0.116	0.026
	APLP2	0.3076	4.67605e-07	0.0129447	0.291	0.172
	TMEM259	0.307357	5.8922e-07	0.0163114	0.158	0.073
	LCP1	0.304498	4.21511e-09	0.000116687	0.911	0.852
	S1PR4	0.303518	9.09389e-10	2.51746e-05	0.112	0.028
	RHOA	0.301052	9.40928e-07	0.0260477	0.76	0.654
	VPS37B	0.300141	7.17837e-13	1.98719e-08	0.114	0.017
	CLPTM1	0.298937	1.66592e-07	0.00461178	0.136	0.054
	BUD31	0.296005	2.12036e-11	5.86979e-07	0.107	0.019
	MZT2B	0.295996	4.00229e-09	0.000110795	0.162	0.061
	S100A6	0.295308	9.94862e-07	0.0275408	0.723	0.584
	MXI1	-0.293247	1.08234e-06	0.0299625	0.067	0.148
	COPE	0.292445	1.14908e-07	0.003181	0.224	0.116
	MAF1	0.288959	1.41519e-07	0.00391768	0.156	0.067
	RPL12	-0.284194	4.17453e-09	0.000115563	0.956	0.968
	PPP1R15A	0.283995	1.05482e-06	0.0292006	0.232	0.125
	PLD3	0.283732	3.76267e-08	0.00104162	0.135	0.049
	ADD1	0.28164	3.12541e-07	0.00865208	0.44	0.297
	POLR2J	0.275643	3.45105e-07	0.00955354	0.169	0.077
	RPS19	0.2745	4.85194e-13	1.34316e-08	0.983	0.907
	SSBP4	0.274476	1.31535e-06	0.0364128	0.266	0.157
	VDAC3	0.272727	1.60332e-06	0.0443846	0.175	0.089
	PPIA	0.269691	2.4785e-08	0.000686123	0.902	0.831
	FBRS	0.264069	5.42516e-08	0.00150185	0.132	0.048
	METTL26	0.26387	9.76105e-07	0.0270215	0.152	0.068
	RPS9	0.263005	4.79467e-07	0.0132731	0.717	0.578
	PRMT1	0.257709	7.66137e-09	0.00021209	0.142	0.049
	TNFSF14	0.257698	1.58668e-08	0.000439242	0.108	0.031
	TSC22D4	0.256299	7.90628e-07	0.0218869	0.295	0.177
	C19orf24	0.256173	3.36223e-08	0.000930767	0.115	0.036
	SYNGR2	0.255927	1.31145e-06	0.0363048	0.109	0.041
	KLRD1	0.25287	1.28005e-06	0.0354357	0.801	0.683
	NKG7	0.251102	3.38588e-11	9.37314e-07	0.996	0.991
CD8+ naive T cells	RPL18	1.32122	9.0745e-70	2.51209e-65	0.952	0.519
	TXNIP	-1.12696	1.91771e-59	5.30881e-55	0.98	0.994
	CD7	1.00081	6.5567e-36	1.81509e-31	0.61	0.194
	EMP3	0.935367	2.24492e-33	6.21462e-29	0.442	0.061
	RPL18A	0.916438	6.90463e-44	1.91141e-39	0.971	0.756
	RPL28	0.834105	9.26538e-47	2.56494e-42	0.998	0.883
	RPS15	0.811795	6.58894e-36	1.82402e-31	0.946	0.711
	JUN	0.775432	1.01712e-22	2.8157e-18	0.535	0.2
	TNFAIP3	-0.723301	2.93339e-08	0.000812051	0.22	0.361
	C12orf57	0.69378	9.09212e-22	2.51697e-17	0.597	0.253
	DDIT4	-0.676223	8.9569e-25	2.47954e-20	0.039	0.272
	CXCR4	-0.636931	7.79536e-15	2.15799e-10	0.619	0.778
	HCST	0.634102	2.18473e-19	6.04798e-15	0.648	0.331
	GPX4	0.597417	2.63122e-21	7.284e-17	0.281	0.033
	ZFP36L2	-0.576844	2.60198e-07	0.00720305	0.628	0.694
	CORO1A	0.570383	1.25662e-14	3.47869e-10	0.71	0.431
	LIMD2	0.551719	6.85499e-16	1.89767e-11	0.753	0.472
	FLT3LG	0.544516	6.2288e-17	1.72432e-12	0.263	0.044
	IL32	0.543439	6.34012e-19	1.75514e-14	0.945	0.772
	ERAP2	-0.506537	3.43112e-08	0.000949837	0.141	0.272
	GNAI2	0.487217	4.41417e-12	1.22197e-07	0.614	0.361
	LAPTM5	0.476018	1.36359e-11	3.77484e-07	0.687	0.433
	FOS	0.470464	4.71119e-10	1.3042e-05	0.356	0.158
	S100A9	0.468145	3.72484e-15	1.03115e-10	0.186	0.014
	AL136454.1	-0.467558	1.28041e-07	0.00354456	0.358	0.494
	JUND	0.463938	5.09907e-14	1.41157e-09	0.742	0.514
	CTSW	0.46286	6.60816e-12	1.82934e-07	0.315	0.114
	LDLRAP1	0.459677	3.73236e-11	1.03323e-06	0.426	0.206
	FOSB	0.449598	1.58295e-11	4.38207e-07	0.195	0.039
	AC010422.3	-0.448373	1.14227e-08	0.000316214	0.422	0.567
	ZFP36L1	0.443704	1.7609e-08	0.000487469	0.614	0.422
	FCGBP	-0.440037	6.44171e-10	1.78326e-05	0.066	0.197
	PPP1CA	0.433601	7.11274e-15	1.96902e-10	0.224	0.033
	DUSP1	0.424392	2.12862e-10	5.89267e-06	0.385	0.181
	TCF7	-0.4194	5.11673e-09	0.000141646	0.925	0.917
	FTL	-0.417473	1.19446e-08	0.000330662	0.803	0.853
	CIB1	0.416844	5.18208e-13	1.43455e-08	0.216	0.042
	RPS12	-0.414919	2.6824e-18	7.42569e-14	0.998	0.989
	BTF3	-0.414634	1.16131e-07	0.00321485	0.86	0.867
	RPS3	-0.405464	1.21124e-13	3.35309e-09	0.993	0.981
	ETS1	-0.401215	1.82828e-10	5.06122e-06	0.85	0.894
	AIP	0.399112	3.26291e-13	9.03272e-09	0.209	0.036
	CTBP1	0.395964	1.71992e-09	4.76126e-05	0.247	0.089
	RPL12	-0.394755	5.75378e-12	1.59282e-07	0.991	0.989
	KLF6	0.394601	6.08913e-07	0.0168565	0.372	0.211
	ARHGDIB	-0.392388	3.8822e-10	1.07471e-05	0.907	0.928
	BIN1	0.38829	9.93835e-11	2.75123e-06	0.222	0.058
	ACAP1	0.386397	8.46662e-10	2.34381e-05	0.413	0.206
	ZAP70	0.385987	9.43283e-14	2.61129e-09	0.179	0.017
	EVL	0.384683	1.25875e-09	3.48459e-05	0.596	0.356
	RPS21	-0.378283	3.45865e-14	9.57457e-10	0.987	0.989
	NAP1L1	-0.371194	9.19413e-10	2.54521e-05	0.971	0.972
	RPL23A	-0.363205	1.1354e-10	3.14312e-06	0.984	0.992
	RPS24	-0.349467	2.63412e-12	7.29202e-08	0.995	0.986
	RPL38	-0.347074	3.9502e-12	1.09353e-07	0.996	0.983
	PRKCSH	0.343143	1.01784e-06	0.0281769	0.338	0.183
	AKNA	0.342916	4.35136e-08	0.00120459	0.438	0.247
	EIF3G	0.341584	7.64101e-08	0.00211526	0.381	0.203
	RNF166	0.336501	1.13698e-11	3.14751e-07	0.161	0.019
	FKBP8	0.335411	1.11101e-09	3.0756e-05	0.208	0.058
	RPS23	-0.330044	2.10948e-11	5.83966e-07	0.996	0.983
	RPS7	-0.329642	9.67089e-10	2.67719e-05	0.98	0.975
	CSNK1G2	0.329264	1.54685e-07	0.00428214	0.209	0.078
	EML3	0.325769	9.52829e-09	0.000263772	0.175	0.047
	MT-ATP6	-0.321069	3.6358e-12	1.0065e-07	1	1
	RPL9	-0.319492	2.19951e-11	6.08891e-07	0.998	0.989
	PPP1R15A	0.316315	3.00174e-08	0.000830972	0.216	0.075
	EEF1B2	-0.31118	3.48776e-08	0.000965516	0.97	0.964
	MGAT1	0.310815	1.6437e-07	0.00455025	0.209	0.081
	RPL11	-0.30749	3.12443e-09	8.64936e-05	0.995	0.986
	RPS18	-0.307324	5.18809e-07	0.0143622	0.998	0.981
	HIGD2A	0.306755	9.27907e-07	0.0256872	0.284	0.147
	RPL39	-0.305103	4.13734e-11	1.14534e-06	0.998	0.986
	RPL19	-0.297851	5.19162e-09	0.000143719	0.995	0.981
	AKT1	0.297687	1.9203e-07	0.00531597	0.161	0.047
	B2M	-0.296278	4.55839e-11	1.2619e-06	1	0.994
	RPS27	-0.295037	1.40231e-10	3.88201e-06	0.998	1
	PTMA	-0.2917	2.72989e-08	0.000755715	0.996	0.989
	FUS	0.289812	4.57132e-07	0.0126548	0.535	0.344
	VPS51	0.287672	2.40586e-08	0.000666016	0.14	0.028
	RPS5	0.286167	1.34244e-07	0.00371628	0.991	0.953
	RPL31	-0.280396	2.59523e-09	7.18439e-05	1	0.989
	LRCH4	0.278359	1.80189e-10	4.98817e-06	0.148	0.019
	RPS25	-0.277941	7.15187e-09	0.000197985	0.993	0.986
	RPS8	-0.268377	3.55336e-08	0.000983677	0.996	0.994
	RPS11	-0.26366	1.11344e-07	0.00308235	0.996	0.983
	RPS16	-0.261978	7.57176e-08	0.00209609	0.995	0.994
	PLD3	0.258793	1.29154e-06	0.0357536	0.141	0.042
	RPL36	-0.257004	1.36651e-06	0.037829	0.984	0.972
	METTL26	0.252471	6.72273e-07	0.0186105	0.191	0.072
MAIT cellsa	CXCR4	-1.77404	9.96905e-56	2.75973e-51	0.565	0.918
	TNFAIP3	-1.53021	5.35165e-31	1.4815e-26	0.398	0.749
	DUSP2	-1.51054	1.57784e-32	4.36794e-28	0.241	0.655
	ID2	-1.31693	4.96898e-24	1.37556e-19	0.51	0.765
	EMP3	1.29596	6.23771e-39	1.72679e-34	0.554	0.09
	RPL18	1.19872	2.53871e-39	7.0279e-35	0.854	0.376
	ZFP36	-1.09118	2.81779e-16	7.8005e-12	0.401	0.634
	HCST	1.04972	2.17262e-26	6.01445e-22	0.752	0.381
	RPS26	-0.970801	2.30745e-13	6.38771e-09	0.599	0.747
	BTG1	-0.961754	9.29009e-24	2.57177e-19	0.762	0.893
	RPL18A	0.911759	9.89515e-31	2.73927e-26	0.946	0.634
	RPL28	0.882059	8.74173e-34	2.41997e-29	0.983	0.765
	CD69	-0.852441	7.40322e-10	2.04943e-05	0.401	0.573
	PIK3R1	-0.845355	1.03336e-07	0.00286064	0.34	0.499
	GIMAP7	0.792985	3.92275e-16	1.08594e-11	0.605	0.304
	RPS15	0.757739	2.31528e-17	6.4094e-13	0.82	0.535
	PDE4D	-0.757615	5.50669e-09	0.000152442	0.082	0.246
	DNAJB1	-0.753144	6.83103e-10	1.89103e-05	0.265	0.458
	ZFP36L2	-0.75305	1.11523e-15	3.0873e-11	0.765	0.859
	CORO1A	0.746984	6.44836e-15	1.7851e-10	0.643	0.353
	FTH1	-0.744286	4.4661e-16	1.23635e-11	0.752	0.852
	AKNA	0.729192	1.65849e-13	4.5912e-09	0.497	0.22
	SRGN	-0.727694	5.65048e-13	1.56422e-08	0.571	0.721
	PPP1CA	0.720758	2.71566e-22	7.51775e-18	0.313	0.036
	CD7	0.716158	8.42194e-13	2.33144e-08	0.408	0.161
	TENT5C	-0.698694	3.53393e-09	9.78299e-05	0.099	0.274
	TSC22D3	-0.67386	8.38321e-08	0.00232073	0.398	0.558
	DDIT4	-0.659809	7.4683e-07	0.0206745	0.095	0.233
	H3F3B	-0.65714	8.73797e-11	2.41893e-06	0.728	0.841
	EVL	0.644003	1.29504e-15	3.58507e-11	0.463	0.164
	FOSL2	-0.638424	4.47371e-07	0.0123846	0.139	0.292
	LAPTM5	0.615497	5.09499e-13	1.41045e-08	0.728	0.453
	ERN1	-0.613682	1.63037e-07	0.00451335	0.293	0.465
	LYZ	0.605981	5.20892e-07	0.0144198	0.456	0.281
	EHD1	0.603899	1.18301e-13	3.27493e-09	0.279	0.066
	S100A9	0.585938	2.23775e-14	6.19477e-10	0.187	0.018
	GNLY	0.555926	6.14994e-10	1.70249e-05	0.456	0.223
	ARPC4	0.538189	1.75334e-09	4.85377e-05	0.381	0.171
	PTMS	0.535846	1.60961e-09	4.45587e-05	0.211	0.056
	FXYD5	0.532966	5.93113e-09	0.000164192	0.527	0.292
	ZAP70	0.530299	3.5507e-12	9.8294e-08	0.204	0.036
	ZYX	0.527229	1.93153e-09	5.34704e-05	0.418	0.197
	ARHGDIA	0.522291	1.17121e-08	0.000324226	0.415	0.215
	AIP	0.521782	5.03336e-12	1.39338e-07	0.221	0.046
	EIF3G	0.520694	1.60475e-10	4.44243e-06	0.354	0.138
	PLEC	0.509118	4.18681e-14	1.15903e-09	0.197	0.023
	C12orf57	0.508569	2.93731e-11	8.13137e-07	0.347	0.125
	RNF166	0.499202	4.04805e-12	1.12062e-07	0.177	0.023
	GNAI2	0.490193	1.35457e-08	0.000374984	0.636	0.412
	GPX4	0.486849	5.62349e-08	0.00155675	0.201	0.061
	CD81	0.485633	2.84442e-08	0.000787421	0.452	0.24
	P4HB	0.469341	4.44868e-10	1.23153e-05	0.333	0.128
	ETS1	-0.468501	2.00146e-07	0.00554065	0.748	0.806
	SUN2	0.464183	1.25838e-07	0.00348357	0.609	0.389
	GNB2	0.455249	2.04341e-10	5.65677e-06	0.187	0.038
	PKN1	0.450357	1.73157e-06	0.0479351	0.197	0.074
	FLT3LG	0.447845	4.3064e-10	1.19214e-05	0.211	0.051
	PPP1R9B	0.438195	1.18359e-09	3.27652e-05	0.163	0.031
	MT-CO1	-0.437374	2.00423e-07	0.00554831	1	1
	C6orf48	0.434574	1.43115e-06	0.0396185	0.425	0.248
	RPL29	0.429848	1.05656e-11	2.92488e-07	0.983	0.939
	ACAP1	0.429823	1.66921e-06	0.0462087	0.327	0.164
	IL7R	-0.417804	1.50898e-07	0.00417732	0.966	0.98
	FTL	-0.417442	9.70763e-07	0.0268736	0.759	0.811
	CSK	0.411562	2.69754e-07	0.0074676	0.262	0.105
	PRR5	0.410935	4.78056e-07	0.013234	0.201	0.069
	NOSIP	0.406826	2.45505e-09	6.79632e-05	0.129	0.015
	RPS12	-0.403187	4.89033e-14	1.35379e-09	1	1
	IL32	0.400938	6.63668e-07	0.0183723	0.966	0.918
	BSG	0.396338	2.15939e-09	5.97783e-05	0.231	0.066
	RPS3	-0.387483	9.50999e-12	2.63265e-07	0.993	0.995
	ARL4C	-0.386852	1.5614e-06	0.0432241	0.915	0.934
	LAG3	0.384539	3.34358e-07	0.00925602	0.146	0.036
	PTMA	-0.381572	1.112e-08	0.000307835	0.986	1
	TSPO	0.378688	1.0968e-07	0.00303627	0.146	0.033
	CYBC1	0.373302	5.30786e-07	0.0146937	0.122	0.026
	BIN1	0.369279	4.70475e-08	0.00130242	0.187	0.054
	RPL23A	-0.355514	2.28381e-09	6.32228e-05	0.986	0.982
	RPL32	-0.345981	7.69189e-10	2.12935e-05	0.997	0.997
	SPSB3	0.34403	2.82245e-08	0.000781338	0.15	0.031
	LRCH4	0.335974	3.36891e-07	0.00932616	0.126	0.026
	SIGIRR	0.33464	2.41249e-07	0.0066785	0.18	0.054
	VPS37B	0.328794	1.29043e-07	0.00357229	0.109	0.015
	FBXW5	0.313538	3.62181e-08	0.00100263	0.116	0.015
	MAF1	0.306851	1.56809e-08	0.000434095	0.163	0.036
	MT-ATP6	-0.283071	3.23925e-08	0.000896721	1	1
	RPL38	-0.279972	9.35025e-07	0.0258843	0.973	0.982
	DPM2	0.279626	1.34845e-08	0.000373291	0.102	0.008
	RPL9	-0.265589	3.74796e-07	0.0103755	1	1
Natural killer T cells	CXCR4	-1.6218	7.73e-53	2.14e-48	0.428	0.848
	EMP3	1.46896	3.94e-68	1.09e-63	0.619	0.087
	RPL18	1.16007	1.2e-47	3.32e-43	0.799	0.316
	RPL28	1.10387	1.57e-46	4.36e-42	0.963	0.724
	RPL18A	1.0437	1.42e-42	3.94e-38	0.9	0.54
	PIK3R1	-0.996824	7.61e-15	2.11e-10	0.358	0.579
	RPS15	0.995045	1.03e-33	2.86e-29	0.829	0.478
	HCST	0.98812	2.67e-34	7.4e-30	0.809	0.431
	TNFAIP3	-0.966941	5.03e-14	1.39e-09	0.324	0.537
	RPS4Y1	-0.922317	6.75e-17	1.87e-12	0.06	0.303
	PTMS	0.91028	2.11e-31	5.85e-27	0.358	0.061
	FGFBP2	-0.904163	4.39e-18	1.21e-13	0.421	0.678
	PPP1CA	0.888617	3.85e-36	1.07e-31	0.381	0.056
	GZMB	-0.877126	4.16e-13	1.15e-08	0.284	0.51
	BTG1	-0.839404	3.18e-21	8.79e-17	0.645	0.811
	IL32	0.827246	1.74e-31	4.81e-27	0.973	0.901
	DDIT4	-0.811048	4.7e-16	1.3e-11	0.054	0.282
	EVL	0.809932	1.14e-24	3.16e-20	0.475	0.154
	RPS26	0.802992	8.97e-24	2.48e-19	0.839	0.572
	ID2	-0.794065	1.78e-09	4.92e-05	0.525	0.644
	DUSP2	-0.791353	1.81e-07	0.00500195	0.388	0.516
	C12orf57	0.772963	4.69e-25	1.3e-20	0.421	0.119
	LTB	0.772472	1.93e-17	5.34e-13	0.358	0.12
	GZMK	0.765493	1.38e-18	3.82e-14	0.538	0.234
	CD7	0.736868	1.02e-19	2.81e-15	0.435	0.157
	LIMD2	0.7082	2.49e-15	6.9e-11	0.582	0.306
	GNAI2	0.698593	5.8e-16	1.61e-11	0.682	0.41
	PDE4D	-0.693616	3.04e-10	8.42e-06	0.067	0.232
	RUNX3	-0.686818	5.3e-14	1.47e-09	0.702	0.827
	CORO1A	0.686649	4.68e-17	1.3e-12	0.645	0.346
	LAPTM5	0.683579	1.57e-21	4.35e-17	0.739	0.391
	FTL	-0.681278	4.6e-16	1.27e-11	0.726	0.861
	WDR74	-0.681136	6.12e-08	0.00169454	0.258	0.405
	CNN2	0.68112	1.58e-16	4.38e-12	0.796	0.538
	XIST	0.674129	5.87e-15	1.62e-10	0.475	0.213
	MYOM2	-0.646505	3.67e-09	0.000101551	0.003	0.115
	TXNIP	-0.632694	9.66e-20	2.67e-15	0.977	0.979
	FXYD5	0.629652	1.68e-17	4.65e-13	0.609	0.296
	FOSL2	-0.621726	1.18e-07	0.00326844	0.181	0.329
	FTH1	-0.615872	1.47e-10	4.06e-06	0.763	0.832
	ZFP36	-0.583658	1.47e-06	0.0407706	0.341	0.481
	PPP2R5C	-0.582823	4.08e-10	1.13e-05	0.652	0.766
	S100A9	0.577733	3.37e-20	9.34e-16	0.191	0.019
	PIM1	0.570587	2.56e-10	7.1e-06	0.401	0.2
	GIMAP7	0.56951	1.36e-11	3.78e-07	0.599	0.356
	CIB1	0.558835	1.01e-15	2.79e-11	0.227	0.051
	CD81	0.553949	1.36e-14	3.76e-10	0.428	0.175
	TSC22D3	-0.553393	5.87e-07	0.0162429	0.371	0.506
	ACAP1	0.552894	5e-11	1.38e-06	0.298	0.12
	BIN1	0.551491	3.72e-15	1.03e-10	0.227	0.053
	DDX3Y	-0.551434	2.77e-10	7.66e-06	0.02	0.162
	GUK1	0.544907	8.1e-17	2.24e-12	0.274	0.071
	LAG3	0.532565	1.42e-19	3.94e-15	0.194	0.022
	ZFP36L2	-0.530925	1.16e-08	0.000321949	0.729	0.795
	CD84	0.530827	2.93e-08	0.000811891	0.324	0.163
	CD74	0.517676	1.91e-11	5.28e-07	0.923	0.814
	ADGRG1	-0.501602	1.21e-06	0.033436	0.191	0.34
	LY6E	0.499396	2.37e-10	6.56e-06	0.278	0.111
	AIP	0.483593	1.53e-18	4.23e-14	0.194	0.026
	GPX4	0.470237	3.46e-14	9.57e-10	0.154	0.022
	S100A11	0.465822	2.27e-09	6.29e-05	0.441	0.24
	RNF166	0.461713	1.24e-13	3.42e-09	0.191	0.042
	EIF3G	0.455651	2.34e-13	6.47e-09	0.351	0.136
	LYZ	0.45478	3.23e-09	8.95e-05	0.452	0.252
	VPS51	0.451733	5.34e-18	1.48e-13	0.171	0.018
	PRKCSH	0.450051	4.2e-09	0.000116321	0.358	0.178
	CST7	-0.449888	2.63e-07	0.00727632	0.813	0.846
	LPCAT1	0.44924	1.04e-10	2.87e-06	0.227	0.077
	CSK	0.446439	1.13e-11	3.13e-07	0.314	0.122
	ARL6IP4	0.446351	1.19e-14	3.29e-10	0.244	0.062
	FBXW5	0.443248	1.09e-19	3.02e-15	0.144	0.005
	S1PR1	0.433739	6.9e-09	0.00019097	0.334	0.163
	BSG	0.433385	3.74e-13	1.04e-08	0.227	0.061
	SRGN	-0.431894	1.54e-06	0.0425034	0.722	0.763
	LINC00861	0.431526	2.76e-08	0.00076305	0.428	0.237
	ZAP70	0.431316	5.16e-17	1.43e-12	0.161	0.016
	CCR5	0.424937	1.43e-09	3.97e-05	0.187	0.059
	GRAMD1A	0.424914	7.01e-12	1.94e-07	0.194	0.05
	PRKX	0.418982	9.6e-07	0.0265723	0.331	0.183
	CTBP1	0.415059	1.5e-10	4.14e-06	0.274	0.103
	ADGRE5	0.412951	4.35e-09	0.000120549	0.348	0.168
	TAPBP	0.410472	1.98e-08	0.000548904	0.555	0.329
	CAPZB	0.401072	1.99e-08	0.000552123	0.649	0.442
	DPP7	0.394434	7.18e-15	1.99e-10	0.144	0.016
	ZYX	0.392223	1.57e-09	4.35e-05	0.431	0.223
	TRAF3IP3	0.385765	3.21e-07	0.00888573	0.465	0.276
	MATK	0.385437	8.37e-15	2.32e-10	0.13	0.011
	ARPC4	0.381927	9.14e-09	0.000252887	0.418	0.22
	FUS	0.38034	1.58e-06	0.0436272	0.425	0.255
	SIGIRR	0.378796	9.47e-10	2.62e-05	0.227	0.079
	GNB2	0.375666	4.76e-10	1.32e-05	0.144	0.032
	PTMA	-0.37217	7.73e-11	2.14e-06	0.997	0.989
	TRAC	0.368221	9.59e-08	0.00265435	0.682	0.457
	FLT3LG	0.368061	5.29e-15	1.47e-10	0.127	0.01
	GLRX	0.366859	1.5e-07	0.00414558	0.271	0.128
	PLEC	0.366041	1.2e-12	3.33e-08	0.124	0.014
	GBP5	0.366033	1.08e-07	0.00299062	0.452	0.272
	PKN1	0.360636	6.93e-08	0.00191717	0.227	0.096
	PPP1R9B	0.34633	6.16e-10	1.71e-05	0.164	0.043
	RPS5	0.338685	3.44e-07	0.00951123	0.896	0.816
	SH2D1A	0.33394	3.42e-07	0.00946041	0.324	0.17
	CSNK1G2	0.332452	3.61e-09	9.98e-05	0.171	0.05
	EHD1	0.331544	1.74e-08	0.000481298	0.204	0.074
	MT-CO1	-0.328351	1.43e-06	0.0395175	1	1
	MAF1	0.32749	2.48e-09	6.87e-05	0.197	0.066
	VPS37B	0.327334	1.84e-11	5.11e-07	0.13	0.021
	MT-CO2	-0.326771	3.91e-11	1.08e-06	1	1
	UBN1	0.317423	1.69e-06	0.0466557	0.177	0.072
	CTSW	0.317032	1.64e-06	0.0454609	0.696	0.51
	UBALD2	0.314904	2.67e-07	0.00738449	0.194	0.077
	CYBC1	0.314482	1.13e-09	3.12e-05	0.151	0.037
	NPDC1	0.311776	1.11e-08	0.00030723	0.104	0.019
	PLD3	0.30946	1.11e-06	0.0307586	0.171	0.067
	RPL29	0.308396	2.07e-10	5.74e-06	0.987	0.889
	ADAM8	0.307029	4.28e-07	0.0118477	0.291	0.144
	MGAT1	0.303105	2.52e-07	0.00697859	0.231	0.099
	NDUFV1	0.299404	3.21e-11	8.89e-07	0.117	0.016
	MT-ATP6	-0.298188	8.05e-09	0.00022274	1	1
	NRBP1	0.291315	9.31e-10	2.58e-05	0.144	0.034
	PPP1R15A	0.28993	1.19e-06	0.0329997	0.284	0.143
	RPS3	-0.2822	1.13e-07	0.00312371	0.993	0.989
	CD27	0.279881	2.67e-08	0.000737771	0.187	0.064
	CXCR3	0.278938	3.68e-08	0.00101979	0.127	0.032
	MED25	0.278707	3.69e-10	1.02e-05	0.1	0.013
	RPS11	-0.276596	7.68e-07	0.0212644	0.977	0.986
	SORBS3	0.272167	1.95e-08	0.000539831	0.12	0.027
	S1PR4	0.264939	6.42e-10	1.78e-05	0.107	0.016
	SYNGR2	0.263327	4.1e-08	0.00113533	0.13	0.034
	TRIM69	0.262749	8.45e-07	0.0233878	0.171	0.064
	AP1M1	0.260798	1.01e-06	0.0279928	0.137	0.045
	LDLRAP1	0.25275	5.3e-07	0.0146798	0.114	0.03
a: mucosal associated invariant T cells

## Sheet: Supplementary Table 6
Supplementary Table 6. Differentially expressed genes of each myeloid cell subtype between tuberculosis and healthy control group.
Myeloid cell subtype	Gene	Log2FC	P value	Adjusted P value	Pct.1	Pct.2
Classical monocytes	S100A9	2.53503	0	0	0.998	0.901
	EMP3	1.55835	0	0	0.929	0.363
	RETN	1.16067	4.06211e-240	1.12451e-235	0.541	0.04
	RPL18	0.927939	1.2376e-189	3.42606e-185	0.842	0.451
	NAMPT	-0.894716	8.90711e-81	2.46576e-76	0.43	0.639
	SAT1	-0.823969	2.03255e-140	5.6267e-136	0.921	0.962
	TAGLN2	-0.790249	9.01966e-76	2.49691e-71	0.82	0.876
	GPX4	0.787204	9.95301e-172	2.75529e-167	0.53	0.101
	PPP1CA	0.77893	1.5318e-176	4.24047e-172	0.548	0.104
	C5AR1	-0.769528	7.91582e-73	2.19134e-68	0.807	0.88
	CXCR4	-0.753379	4.31094e-34	1.1934e-29	0.352	0.481
	TSPO	0.746479	7.04524e-133	1.95033e-128	0.856	0.524
	FTH1	-0.731724	9.36842e-210	2.59346e-205	0.999	0.993
	G0S2	-0.72563	7.89469e-18	2.18549e-13	0.121	0.211
	NFKBIZ	-0.704767	1.10705e-45	3.06464e-41	0.545	0.676
	RPL18A	0.695513	7.8735e-132	2.17962e-127	0.911	0.644
	SRGN	-0.691023	1.29218e-155	3.57714e-151	0.992	0.985
	GNB2	0.682825	1.49847e-136	4.1482e-132	0.571	0.171
	RPL28	0.675566	7.17297e-141	1.98569e-136	0.976	0.854
	PLEC	0.669752	1.16574e-127	3.22712e-123	0.504	0.129
	ZFP36	-0.661082	7.13098e-48	1.97407e-43	0.971	0.969
	STK17B	-0.657583	1.78452e-73	4.94009e-69	0.742	0.834
	IRS2	-0.649339	1.16862e-37	3.23509e-33	0.426	0.554
	CXCL16	-0.632518	1.86542e-47	5.16404e-43	0.366	0.521
	GNAI2	0.624814	4.72111e-139	1.30695e-134	0.986	0.893
	SOCS3	-0.621958	4.83963e-44	1.33975e-39	0.25	0.421
	PGLS	0.619881	3.24097e-124	8.97198e-120	0.445	0.093
	SLC2A3	-0.614803	2.44112e-40	6.75775e-36	0.431	0.582
	PPP1R9B	0.605402	1.03587e-116	2.86759e-112	0.509	0.147
	CDKN1A	-0.600474	3.58705e-31	9.93002e-27	0.253	0.387
	HCST	0.598584	3.07727e-84	8.51882e-80	0.772	0.482
	FTL	-0.591609	1.1216e-206	3.10492e-202	0.999	0.993
	LAPTM5	0.589656	1.43666e-124	3.97709e-120	0.977	0.836
	FPR1	-0.584283	1.15311e-76	3.19215e-72	0.842	0.889
	MXD1	-0.577468	9.91188e-50	2.74391e-45	0.26	0.437
	MALAT1	-0.574085	3.77319e-48	1.04453e-43	0.993	0.993
	APOBEC3A	-0.571978	3.19649e-39	8.84883e-35	0.328	0.501
	RPS15	0.567909	1.42611e-92	3.94791e-88	0.894	0.673
	UBXN11	0.567247	1.8563e-108	5.13879e-104	0.432	0.102
	ID2	-0.564649	4.50576e-13	1.24733e-08	0.572	0.61
	MAFB	-0.564083	9.82902e-25	2.72097e-20	0.327	0.431
	TNFAIP3	-0.563467	1.41691e-12	3.92244e-08	0.343	0.405
	CORO1A	0.55784	2.25333e-89	6.23789e-85	0.913	0.733
	RGS2	-0.55652	8.00417e-34	2.21579e-29	0.881	0.893
	LIMD2	0.551507	9.39715e-79	2.60141e-74	0.856	0.621
	PRAM1	0.546889	7.07823e-97	1.95947e-92	0.496	0.164
	JUNB	0.546527	6.51687e-52	1.80406e-47	0.982	0.931
	GAPDH	-0.54632	3.93285e-90	1.08873e-85	0.98	0.967
	RNF166	0.538776	5.09143e-111	1.40946e-106	0.428	0.096
	BCL2A1	-0.538323	1.15447e-33	3.19592e-29	0.35	0.485
	LILRA5	-0.536198	3.06132e-44	8.47466e-40	0.607	0.695
	PLAUR	-0.52957	1.36617e-18	3.78197e-14	0.527	0.572
	MT-ATP6	-0.527044	2.95294e-165	8.17463e-161	1	0.999
	MCL1	-0.52474	2.61296e-43	7.23345e-39	0.814	0.836
	BCL6	-0.523839	1.32322e-35	3.66307e-31	0.261	0.405
	MT-CYB	-0.522259	1.09382e-127	3.02803e-123	1	0.999
	CEBPB	-0.51633	1.59241e-31	4.40828e-27	0.643	0.688
	FOLR3	-0.508013	1.7212e-18	4.76479e-14	0.175	0.267
	RPS12	-0.500735	1.29863e-89	3.59498e-85	0.982	0.974
	IRF1	-0.499968	8.21269e-14	2.27352e-09	0.589	0.61
	CYTIP	-0.499285	5.05858e-42	1.40037e-37	0.273	0.429
	NRGN	0.498344	2.13678e-63	5.91524e-59	0.67	0.39
	THEMIS2	-0.497382	8.0841e-56	2.23792e-51	0.753	0.824
	NFKBIA	-0.491835	2.09514e-20	5.79998e-16	0.884	0.907
	SOD2	-0.490263	2.50079e-27	6.92293e-23	0.709	0.75
	HBEGF	-0.489811	5.47391e-30	1.51534e-25	0.124	0.248
	MT-CO1	-0.489475	6.92498e-98	1.91704e-93	1	0.999
	TKT	-0.48223	1.15523e-78	3.19802e-74	0.956	0.955
	MT-CO2	-0.481869	2.06195e-139	5.70811e-135	1	0.999
	FXYD5	0.480967	3.76546e-68	1.04239e-63	0.872	0.662
	MT-ND2	-0.476121	3.29905e-141	9.13275e-137	1	0.999
	SLC16A3	0.473706	2.01493e-75	5.57794e-71	0.436	0.153
	FCER1G	-0.470348	3.0333e-94	8.39709e-90	0.995	0.985
	RPL12	-0.466441	1.43221e-81	3.9648e-77	0.97	0.962
	PFDN5	-0.460887	6.02818e-69	1.66878e-64	0.911	0.921
	RPS11	-0.459378	8.53343e-85	2.36231e-80	0.987	0.977
	VIM	-0.45731	5.41731e-61	1.49967e-56	0.995	0.981
	MS4A7	-0.455933	2.97282e-22	8.22964e-18	0.601	0.662
	NACA	-0.455734	1.66649e-77	4.61335e-73	0.964	0.956
	CD14	0.451028	4.08714e-59	1.13144e-54	0.943	0.792
	LILRB2	-0.448693	5.6233e-44	1.5567e-39	0.827	0.851
	CYBC1	0.445485	2.47822e-81	6.86045e-77	0.361	0.093
	S100A10	-0.444872	1.26414e-38	3.49951e-34	0.819	0.842
	PTGS2	-0.443346	1.46424e-15	4.05346e-11	0.095	0.17
	ACTG1	-0.433909	5.45364e-62	1.50973e-57	0.976	0.961
	LY6E	0.433227	1.30626e-47	3.61613e-43	0.427	0.2
	NR4A1	-0.431996	8.71133e-20	2.41156e-15	0.096	0.185
	GPR183	-0.430121	2.36059e-33	6.53482e-29	0.06	0.172
	PNISR	-0.430115	9.85723e-29	2.72878e-24	0.605	0.69
	PLP2	-0.429956	3.40094e-45	9.41481e-41	0.902	0.907
	KLF2	0.427081	8.84305e-35	2.44802e-30	0.758	0.58
	NCF1	0.426024	4.13657e-43	1.14513e-38	0.719	0.481
	CEBPD	-0.425422	8.32023e-26	2.30329e-21	0.721	0.761
	MYADM	-0.424977	9.51492e-24	2.63402e-19	0.796	0.814
	RPL23A	-0.42469	3.49022e-62	9.66197e-58	0.947	0.943
	ADAP1	0.423439	1.15253e-89	3.19056e-85	0.276	0.032
	HIF1A	-0.420847	4.30905e-25	1.19288e-20	0.397	0.496
	RPL32	-0.418223	5.05826e-82	1.40028e-77	0.99	0.985
	MT-CO3	-0.417168	6.68058e-89	1.84938e-84	1	0.999
	CD99	-0.415787	1.25477e-26	3.47359e-22	0.654	0.714
	CDKN2D	-0.414947	1.7775e-22	4.92066e-18	0.368	0.46
	ASAH1	-0.414055	3.6899e-42	1.02147e-37	0.857	0.88
	EIF5A	-0.409645	6.68041e-26	1.84934e-21	0.583	0.633
	JUND	-0.409425	1.68558e-27	4.6662e-23	0.934	0.946
	RPS21	-0.408165	4.42221e-54	1.2242e-49	0.934	0.937
	GIMAP7	0.405341	9.67568e-53	2.67852e-48	0.509	0.253
	ARRB2	-0.404703	3.19703e-55	8.85035e-51	0.926	0.935
	SH3BGRL3	-0.402427	7.88328e-71	2.18233e-66	0.996	0.982
	CAST	-0.400127	1.44203e-34	3.99198e-30	0.897	0.878
	S100A6	-0.39953	8.19322e-67	2.26813e-62	0.991	0.972
	RPL39	-0.398006	4.37354e-79	1.21073e-74	0.994	0.976
	CLIC1	-0.397606	1.76163e-34	4.87671e-30	0.687	0.734
	MGAT1	0.397254	7.91094e-51	2.18999e-46	0.657	0.392
	RPS23	-0.396592	1.95548e-70	5.41337e-66	0.988	0.971
	FOSB	0.395624	1.0503e-39	2.90753e-35	0.773	0.554
	FCGR2A	-0.395297	3.50354e-29	9.69886e-25	0.807	0.815
	MT-ND3	-0.394157	7.98115e-74	2.20942e-69	1	0.999
	SRRM2	-0.393883	3.82579e-27	1.05909e-22	0.685	0.726
	RPS24	-0.393876	1.03606e-80	2.86812e-76	0.997	0.986
	S100A12	-0.393576	3.35508e-22	9.28786e-18	0.753	0.799
	P4HB	0.392757	5.04533e-50	1.3967e-45	0.535	0.28
	BCL3	-0.391816	1.35901e-19	3.76216e-15	0.299	0.392
	RPS3	-0.391668	5.5084e-50	1.52489e-45	0.941	0.943
	PLEK	-0.391391	3.17778e-14	8.79706e-10	0.876	0.846
	RPL11	-0.38799	4.47339e-71	1.23837e-66	0.988	0.978
	GRINA	0.387791	3.1105e-45	8.61079e-41	0.704	0.457
	MT-ND1	-0.387399	1.00449e-89	2.78073e-85	1	1
	TMEM170B	-0.386311	3.03139e-21	8.3918e-17	0.346	0.439
	TREM1	-0.384709	2.46696e-21	6.82928e-17	0.341	0.437
	DUSP1	-0.384399	4.55748e-11	1.26165e-06	0.971	0.962
	RPL31	-0.384274	6.33133e-74	1.7527e-69	0.996	0.989
	YBX1	-0.382911	2.28535e-51	6.32652e-47	0.949	0.936
	ARPC3	-0.382559	4.09138e-55	1.13262e-50	0.944	0.94
	AIP	0.381839	1.82793e-81	5.06025e-77	0.272	0.038
	CTBP1	0.38103	2.64e-62	7.30831e-58	0.398	0.147
	TGFBI	-0.3808	1.09026e-26	3.01816e-22	0.742	0.763
	RPL27A	-0.380726	3.39877e-68	9.40881e-64	0.988	0.979
	BSG	0.379365	3.08118e-65	8.52963e-61	0.44	0.166
	LGALS2	-0.378991	7.34991e-20	2.03468e-15	0.278	0.378
	CD300E	-0.378717	7.36494e-23	2.03884e-18	0.655	0.699
	LRRFIP1	-0.377594	1.08827e-29	3.01267e-25	0.804	0.827
	EIF3G	0.374589	2.01088e-50	5.56672e-46	0.582	0.317
	PTMA	-0.373887	1.07911e-66	2.98731e-62	0.997	0.988
	RPS8	-0.373126	2.02444e-61	5.60427e-57	0.992	0.986
	WAS	-0.371591	1.99613e-42	5.52588e-38	0.927	0.923
	FOSL2	-0.371508	8.042e-20	2.22627e-15	0.364	0.454
	CD44	-0.369724	1.20977e-35	3.34901e-31	0.895	0.898
	NOP10	-0.36957	1.01252e-24	2.80295e-20	0.598	0.655
	MT-ND4	-0.368974	4.08934e-75	1.13205e-70	1	1
	ARHGDIB	-0.368109	3.45217e-58	9.55664e-54	0.972	0.961
	MT-ND4L	-0.365744	9.22469e-45	2.55367e-40	0.995	0.995
	DNAJC4	0.36472	1.62008e-74	4.48486e-70	0.249	0.035
	RPS27	-0.363835	1.48981e-67	4.12425e-63	0.994	0.986
	KYNU	-0.363434	4.06398e-16	1.12503e-11	0.335	0.412
	STX11	-0.363365	3.69153e-20	1.02192e-15	0.575	0.628
	S100A4	-0.363039	8.10597e-71	2.24398e-66	0.997	0.99
	HK3	0.362615	2.11751e-59	5.86191e-55	0.433	0.175
	RPL4	-0.362053	1.3321e-52	3.68765e-48	0.968	0.951
	HLA-DMB	-0.361392	3.15493e-20	8.73379e-16	0.718	0.739
	CLEC4E	-0.360688	2.1318e-21	5.90146e-17	0.586	0.659
	NLRP3	-0.359649	5.42359e-16	1.50141e-11	0.237	0.321
	HLA-B	-0.358925	2.52553e-78	6.99143e-74	1	0.998
	RIN3	0.358316	5.78264e-60	1.60081e-55	0.359	0.12
	RPL6	-0.357325	3.46493e-55	9.59196e-51	0.983	0.968
	CIB1	0.356032	6.45228e-66	1.78619e-61	0.305	0.077
	RPS16	-0.355971	1.05147e-58	2.91079e-54	0.985	0.981
	RPL37	-0.35582	1.66366e-63	4.6055e-59	0.994	0.982
	GLUL	-0.353341	1.28781e-18	3.56504e-14	0.519	0.577
	DUSP2	-0.353263	2.62632e-20	7.27045e-16	0.074	0.158
	C1orf162	-0.351843	5.51967e-32	1.52801e-27	0.867	0.876
	RPL9	-0.349362	5.3602e-62	1.48386e-57	0.993	0.978
	RPS18	-0.34915	1.97818e-33	5.47619e-29	0.986	0.963
	IGKC	-0.34904	2.49068e-29	6.89494e-25	0.119	0.239
	RPL38	-0.348986	5.79135e-54	1.60322e-49	0.986	0.98
	HLA-A	-0.348688	4.38969e-81	1.2152e-76	1	0.996
	ATP5F1E	-0.348285	1.53747e-67	4.25618e-63	0.988	0.979
	ARPC4	0.347875	2.59135e-41	7.17364e-37	0.801	0.569
	PCBP1	-0.347022	7.88891e-37	2.18389e-32	0.917	0.925
	TPT1	-0.34664	4.71448e-97	1.30511e-92	0.999	0.995
	CSF3R	-0.346439	1.52824e-23	4.23064e-19	0.907	0.911
	LITAF	-0.346385	8.20541e-19	2.2715e-14	0.587	0.637
	AC245128.3	-0.345141	1.54507e-16	4.27721e-12	0.379	0.457
	ARL6IP4	0.344712	1.21633e-52	3.36717e-48	0.352	0.129
	TOMM7	-0.344552	6.42745e-27	1.77931e-22	0.802	0.815
	NAP1L1	-0.34344	1.46709e-29	4.06135e-25	0.923	0.914
	ISG15	0.342262	4.10543e-33	1.13651e-28	0.189	0.058
	ALOX5AP	-0.341159	2.04639e-08	0.000566503	0.307	0.36
	PIM3	-0.340673	1.21395e-22	3.36057e-18	0.173	0.28
	RPL14	-0.34066	2.31386e-50	6.40545e-46	0.963	0.951
	RBM3	-0.340538	1.02134e-26	2.82737e-22	0.762	0.785
	WDR74	-0.340215	2.33873e-14	6.47432e-10	0.367	0.431
	ARL4C	-0.33948	1.59564e-17	4.41722e-13	0.151	0.245
	UQCRB	-0.338882	4.07447e-24	1.12793e-19	0.741	0.753
	CEBPA	0.338662	3.75184e-56	1.03862e-51	0.297	0.088
	LRCH4	0.337835	1.21322e-62	3.35856e-58	0.271	0.06
	EGR1	0.337587	1.22769e-26	3.39862e-22	0.387	0.222
	ZFAS1	-0.336803	3.23995e-23	8.96915e-19	0.751	0.775
	HSP90AA1	-0.333739	2.45875e-22	6.80657e-18	0.857	0.84
	ATF4	-0.333387	1.35074e-19	3.73926e-15	0.669	0.698
	PTP4A2	-0.332653	2.73095e-28	7.56009e-24	0.921	0.906
	CPVL	-0.331938	8.23608e-25	2.27999e-20	0.863	0.868
	MBOAT7	0.329393	1.30532e-33	3.61353e-29	0.58	0.362
	RBMX	-0.328754	4.07234e-14	1.12734e-09	0.479	0.527
	PRKCB	-0.328608	8.94482e-17	2.47619e-12	0.633	0.658
	PNRC1	-0.328507	3.37007e-20	9.32936e-16	0.807	0.808
	GMFG	-0.328127	1.80321e-24	4.99181e-20	0.774	0.796
	AHNAK	-0.326724	1.58444e-27	4.38619e-23	0.937	0.936
	SCO2	-0.326604	4.54995e-14	1.25956e-09	0.359	0.426
	RPL3	-0.326568	7.52287e-37	2.08256e-32	0.937	0.919
	SCARNA9	-0.326441	3.07762e-13	8.51979e-09	0.226	0.307
	IL10RA	-0.32593	1.41111e-17	3.90638e-13	0.427	0.499
	RPS7	-0.325672	2.92249e-36	8.09033e-32	0.949	0.932
	MS4A6A	-0.32535	5.67126e-31	1.56998e-26	0.952	0.942
	CLEC7A	-0.325266	8.32542e-21	2.30473e-16	0.753	0.761
	CTSD	0.324826	6.71057e-34	1.85769e-29	0.744	0.529
	AIF1	-0.324814	8.26618e-42	2.28833e-37	0.977	0.967
	BTF3	-0.323385	4.67912e-34	1.29532e-29	0.908	0.908
	VMP1	-0.322279	1.63481e-18	4.52564e-14	0.717	0.728
	ITM2B	-0.322147	6.86649e-43	1.90085e-38	0.982	0.964
	ATP6AP1	-0.322073	8.58619e-14	2.37691e-09	0.478	0.516
	ARRDC1	0.321856	5.06149e-57	1.40117e-52	0.276	0.072
	IER5	-0.321693	1.92194e-10	5.32051e-06	0.449	0.491
	H3F3A	-0.320855	4.62771e-67	1.28109e-62	0.998	0.987
	CFD	0.319454	2.57338e-38	7.12388e-34	0.444	0.229
	COX4I1	-0.318659	2.586e-24	7.15883e-20	0.843	0.828
	C20orf27	0.31721	2.71836e-42	7.52523e-38	0.397	0.185
	CD63	-0.316354	3.18081e-17	8.80542e-13	0.69	0.705
	RPL24	-0.315509	1.09603e-24	3.03413e-20	0.811	0.815
	NCOA4	-0.315061	5.62038e-19	1.55589e-14	0.837	0.827
	H3F3B	-0.314844	4.93826e-32	1.36706e-27	0.957	0.946
	SRSF5	-0.31406	2.04512e-25	5.66152e-21	0.846	0.848
	PCBP2	-0.313961	1.38357e-34	3.83015e-30	0.94	0.926
	PPDPF	-0.313529	3.84732e-14	1.06505e-09	0.552	0.603
	RPL27	-0.313464	1.47318e-35	4.07821e-31	0.959	0.947
	RPL19	-0.312546	6.95518e-40	1.9254e-35	0.972	0.962
	SUN2	0.312191	1.52283e-33	4.21565e-29	0.576	0.357
	AKT1	0.311419	9.1532e-46	2.53388e-41	0.389	0.17
	FYB1	-0.311328	4.28663e-25	1.18667e-20	0.951	0.937
	OS9	-0.310396	1.62024e-24	4.48531e-20	0.791	0.802
	ANXA1	-0.307072	7.81434e-22	2.16324e-17	0.96	0.94
	B2M	-0.307013	6.25505e-104	1.73159e-99	1	0.998
	ERP29	-0.306947	1.2829e-20	3.55144e-16	0.602	0.655
	AC007952.4	-0.306838	2.98998e-12	8.27717e-08	0.638	0.65
	DPP7	0.305941	3.31053e-55	9.16455e-51	0.254	0.061
	PILRA	-0.305895	3.60755e-21	9.98679e-17	0.695	0.72
	CX3CR1	0.305334	4.62407e-29	1.28008e-24	0.512	0.32
	LYZ	-0.305264	1.58654e-62	4.39203e-58	1	0.998
	VASP	-0.304598	1.29214e-16	3.57703e-12	0.778	0.786
	RPS25	-0.304084	9.60848e-35	2.65991e-30	0.95	0.939
	TIMP1	-0.303349	2.67449e-09	7.4038e-05	0.497	0.512
	CPM	-0.303289	1.88974e-09	5.23136e-05	0.185	0.244
	ODF3B	0.302961	3.88616e-56	1.07581e-51	0.221	0.041
	KDELR1	-0.302172	1.49355e-14	4.13458e-10	0.579	0.615
	GNAS	-0.300538	8.90013e-34	2.46382e-29	0.959	0.954
	NPC2	-0.30034	7.96516e-29	2.20499e-24	0.901	0.896
	ARHGAP9	-0.299487	3.32447e-16	9.20312e-12	0.558	0.606
	SERPINB1	-0.298146	5.37941e-18	1.48918e-13	0.858	0.854
	YWHAZ	-0.297787	9.54497e-25	2.64233e-20	0.906	0.898
	PTPN6	-0.297648	7.13975e-14	1.9765e-09	0.651	0.666
	RNF149	-0.297149	1.60744e-12	4.44987e-08	0.517	0.56
	CAPG	-0.296524	7.87545e-13	2.18016e-08	0.709	0.706
	LGALS3	-0.296088	5.71539e-19	1.58219e-14	0.84	0.834
	RPL36	-0.295678	4.02353e-26	1.11383e-21	0.929	0.915
	RPL22	-0.295664	6.63689e-34	1.83729e-29	0.97	0.954
	HNRNPL	-0.295175	1.64387e-12	4.55072e-08	0.507	0.536
	RPH3A	-0.294691	3.93619e-07	0.0108966	0.249	0.303
	NRBP1	0.294612	1.20603e-44	3.33865e-40	0.291	0.102
	ZNF385A	-0.294448	3.42633e-16	9.48512e-12	0.829	0.828
	ANP32B	-0.293741	1.36203e-17	3.77051e-13	0.862	0.843
	RFLNB	0.291333	8.04797e-22	2.22792e-17	0.409	0.252
	NDUFS7	0.291257	1.78977e-61	4.95462e-57	0.213	0.029
	BRD2	-0.290778	2.94905e-10	8.16386e-06	0.588	0.603
	RTN4	-0.290766	9.06264e-18	2.50881e-13	0.773	0.776
	TMSB10	-0.290203	2.90782e-37	8.04972e-33	0.987	0.985
	SPNS1	0.289314	7.44825e-51	2.0619e-46	0.26	0.072
	SUB1	-0.289162	9.75048e-17	2.69922e-12	0.605	0.636
	EVI2B	-0.288831	2.6178e-28	7.24687e-24	0.97	0.947
	SRRM1	-0.288751	2.20059e-12	6.09188e-08	0.562	0.598
	SP110	-0.287603	7.00614e-11	1.93951e-06	0.651	0.656
	HEBP2	-0.287464	2.10413e-16	5.82486e-12	0.504	0.568
	CCDC59	-0.287436	1.51646e-13	4.19803e-09	0.298	0.373
	LILRB1	-0.287258	2.67835e-11	7.41447e-07	0.415	0.465
	PLD3	0.286606	1.26746e-25	3.50871e-21	0.557	0.373
	PHPT1	0.286584	8.44748e-68	2.33852e-63	0.181	0.008
	TCIRG1	0.286393	4.54894e-48	1.25928e-43	0.308	0.107
	JUN	0.286391	5.07793e-24	1.40572e-19	0.952	0.836
	COX6B1	-0.286169	1.06912e-17	2.95965e-13	0.769	0.77
	CD74	-0.285688	1.50253e-40	4.15946e-36	0.999	0.999
	PKN1	0.284558	3.56133e-37	9.85884e-33	0.418	0.212
	FLII	0.284509	1.05506e-38	2.92073e-34	0.442	0.222
	MTRNR2L12	-0.284434	2.14006e-09	5.92434e-05	0.73	0.723
	SCPEP1	-0.283372	1.2696e-14	3.51464e-10	0.583	0.615
	PLEKHO1	0.28282	2.24498e-26	6.21477e-22	0.592	0.388
	TMEM176B	0.28269	1.70566e-51	4.72177e-47	0.778	0.461
	RPL34	-0.282649	1.72435e-58	4.77351e-54	1	0.993
	BASP1	-0.282483	8.80256e-07	0.0243681	0.493	0.516
	RBM25	-0.281966	1.35827e-06	0.037601	0.504	0.513
	ZNF90	-0.281486	9.44458e-18	2.61454e-13	0.197	0.288
	NDUFS5	-0.281177	2.11197e-15	5.84655e-11	0.467	0.527
	ATP6AP2	-0.280747	1.16628e-13	3.22861e-09	0.74	0.725
	RHOG	-0.280608	1.56514e-20	4.33278e-16	0.845	0.849
	UCP2	-0.280476	1.07223e-13	2.96825e-09	0.853	0.842
	AC010422.3	-0.280443	3.68103e-16	1.01902e-11	0.349	0.425
	KRT10	-0.27917	5.279e-14	1.46138e-09	0.242	0.316
	RPL21	-0.278388	2.25608e-33	6.24551e-29	0.989	0.974
	CALR	-0.278316	3.17477e-12	8.78872e-08	0.695	0.698
	ETS2	-0.278262	4.18902e-14	1.15965e-09	0.176	0.256
	RPL36AL	-0.277542	6.85223e-14	1.8969e-09	0.523	0.557
	AP2S1	0.277256	5.53319e-41	1.53175e-36	0.403	0.188
	CREG1	-0.276893	1.69522e-14	4.69288e-10	0.65	0.665
	AP2M1	-0.27634	2.8785e-14	7.96854e-10	0.546	0.584
	VAMP2	-0.275724	7.83161e-11	2.16803e-06	0.559	0.582
	HCLS1	-0.275509	7.05303e-24	1.95249e-19	0.909	0.907
	TPM3	-0.275311	7.89428e-25	2.18537e-20	0.957	0.937
	HLA-DRA	-0.274955	5.49537e-19	1.52128e-14	0.99	0.98
	PGD	-0.27453	1.22302e-11	3.38568e-07	0.729	0.724
	C9orf72	-0.274424	8.74591e-12	2.42113e-07	0.372	0.432
	CREBRF	-0.27431	3.31651e-08	0.000918109	0.277	0.332
	NFIL3	-0.273186	6.42029e-17	1.77733e-12	0.154	0.242
	CAT	-0.273155	8.01261e-11	2.21813e-06	0.556	0.58
	HLA-DMA	-0.272967	2.94035e-10	8.13977e-06	0.628	0.64
	PELI1	-0.272127	8.47106e-13	2.34504e-08	0.188	0.264
	CCNI	-0.271941	9.37229e-19	2.59453e-14	0.934	0.908
	TNIP1	0.271822	3.05668e-35	8.46182e-31	0.349	0.16
	EREG	-0.271528	1.12753e-12	3.12135e-08	0.083	0.15
	UBE2I	-0.270777	2.16792e-10	6.00145e-06	0.506	0.529
	PFKFB3	-0.270729	3.71275e-13	1.0278e-08	0.11	0.179
	PER1	-0.270516	5.72131e-23	1.58383e-18	0.077	0.17
	JTB	-0.269615	1.74229e-13	4.82317e-09	0.649	0.662
	RAC1	-0.269203	2.63039e-21	7.28171e-17	0.908	0.885
	PRELID1	-0.269023	3.82505e-11	1.05889e-06	0.507	0.535
	USP15	-0.268512	4.92604e-11	1.36368e-06	0.542	0.579
	NCSTN	-0.26849	3.478e-10	9.62814e-06	0.482	0.512
	CARS2	0.268366	1.002e-33	2.77382e-29	0.313	0.14
	SHTN1	-0.268076	1.25202e-08	0.000346597	0.386	0.428
	TPP1	-0.267694	6.73784e-19	1.86524e-14	0.909	0.902
	SYNGR2	0.267347	2.22331e-30	6.15478e-26	0.491	0.286
	EVI2A	-0.267161	2.47156e-09	6.84202e-05	0.657	0.64
	VCAN	-0.267136	3.60475e-21	9.97903e-17	0.975	0.967
	RPS13	-0.265129	2.26097e-42	6.25903e-38	0.996	0.982
	PRR13	-0.26482	1.30256e-17	3.60588e-13	0.787	0.791
	RPL7	-0.264674	5.33067e-26	1.47569e-21	0.959	0.942
	NBEAL1	-0.26462	2.18132e-13	6.03855e-09	0.359	0.426
	AKNA	0.264111	8.62427e-32	2.38746e-27	0.465	0.26
	EIF4A2	-0.263931	1.02147e-12	2.82773e-08	0.666	0.674
	CST3	-0.2636	9.18705e-36	2.54325e-31	0.992	0.989
	RPS3A	-0.26355	1.80589e-29	4.99923e-25	0.976	0.959
	HNRNPK	-0.263317	1.09963e-17	3.04411e-13	0.829	0.82
	ATP5MPL	-0.263183	8.92296e-14	2.47014e-09	0.672	0.684
	CCDC69	-0.262768	9.47967e-09	0.000262426	0.496	0.518
	ATP6V0B	-0.262713	2.63781e-10	7.30226e-06	0.687	0.681
	GSTO1	-0.262468	1.53753e-12	4.25635e-08	0.569	0.593
	GAA	0.261524	6.4327e-36	1.78076e-31	0.307	0.13
	CARD16	-0.261317	1.29515e-12	3.58536e-08	0.801	0.785
	MBD2	-0.261228	6.54942e-12	1.81308e-07	0.719	0.712
	AHR	-0.261025	3.8487e-09	0.000106544	0.289	0.347
	CREB5	-0.26066	4.34478e-10	1.20277e-05	0.316	0.382
	ATP6V0D1	-0.260629	3.75705e-12	1.04006e-07	0.752	0.74
	RASSF4	-0.260171	1.27205e-07	0.00352142	0.364	0.403
	MAF1	0.259951	1.4156e-31	3.91879e-27	0.319	0.148
	RAB20	-0.259897	4.38717e-11	1.2145e-06	0.159	0.225
	ZYX	0.259381	4.49208e-24	1.24354e-19	0.954	0.884
	ALDH2	-0.259139	5.10794e-13	1.41403e-08	0.792	0.793
	PPP1R12A	-0.258594	2.0984e-09	5.809e-05	0.418	0.465
	BHLHE40	-0.258217	6.33636e-08	0.0017541	0.226	0.276
	MRPL28	0.257842	4.76143e-48	1.31811e-43	0.192	0.036
	RPL13A	-0.257709	1.23973e-32	3.43195e-28	0.985	0.978
	HNRNPA2B1	-0.257294	6.72594e-23	1.86194e-18	0.94	0.916
	RASGEF1B	-0.25649	6.77038e-18	1.87424e-13	0.083	0.163
	CSDE1	-0.255261	2.2921e-13	6.34522e-09	0.804	0.793
	COPA	-0.255214	3.08446e-08	0.00085387	0.55	0.565
	PTPN18	-0.254815	2.16815e-10	6.0021e-06	0.695	0.679
	TGOLN2	-0.253956	7.06453e-11	1.95568e-06	0.756	0.735
	RPLP1	-0.253099	3.04028e-20	8.41642e-16	0.982	0.951
	UBE2R2	-0.252971	1.32415e-09	3.66565e-05	0.752	0.733
	RPL7A	-0.252415	7.20441e-21	1.9944e-16	0.886	0.884
	STAT6	-0.252183	4.19995e-13	1.16267e-08	0.694	0.697
	PHF11	-0.252157	5.95807e-11	1.64937e-06	0.328	0.392
	PPIG	-0.252122	9.62769e-07	0.0266523	0.426	0.454
	SNX2	-0.252044	1.35801e-12	3.75939e-08	0.472	0.515
	RPL35A	-0.251377	2.84913e-31	7.88725e-27	0.986	0.974
	RPL35	-0.251343	3.54235e-10	9.8063e-06	0.796	0.766
Intermediate monocytes	S100A9	2.61002	2.93763e-101	8.13223e-97	0.984	0.731
	EMP3	1.79506	1.24865e-101	3.45663e-97	0.964	0.499
	RPL18	1.23116	6.16115e-66	1.70559e-61	0.901	0.477
	RETN	1.20653	1.26513e-62	3.50227e-58	0.554	0.04
	GPX4	1.15093	2.54902e-63	7.05645e-59	0.658	0.12
	RPL18A	1.00541	2.53114e-54	7.00697e-50	0.953	0.737
	PPP1CA	0.963183	3.39232e-54	9.39096e-50	0.649	0.147
	RPL28	0.917102	7.07688e-65	1.95909e-60	0.998	0.935
	GNB2	0.90024	2.05215e-47	5.68095e-43	0.622	0.145
	TSPO	0.891875	1.14524e-40	3.17036e-36	0.865	0.51
	HCST	0.841845	3.51428e-29	9.72859e-25	0.811	0.519
	GNAI2	0.786367	2.45308e-54	6.79087e-50	0.993	0.94
	JUN	0.757066	3.25051e-22	8.99837e-18	0.919	0.728
	NRGN	0.745733	1.97551e-24	5.46881e-20	0.655	0.343
	PGLS	0.745365	2.39482e-38	6.62958e-34	0.547	0.131
	LAPTM5	0.745142	2.23092e-40	6.17585e-36	0.989	0.846
	FXYD5	0.741047	1.19794e-34	3.31625e-30	0.923	0.744
	RPS15	0.726917	9.62832e-36	2.66541e-31	0.944	0.782
	PPP1R9B	0.725262	2.08861e-33	5.78189e-29	0.57	0.174
	CORO1A	0.71668	2.3529e-34	6.51353e-30	0.962	0.793
	RNF166	0.689723	2.51163e-36	6.95294e-32	0.439	0.067
	MBOAT7	0.681388	1.03292e-23	2.85945e-19	0.64	0.323
	LIMD2	0.670353	1.35684e-26	3.75613e-22	0.89	0.713
	LY6E	0.667947	2.47158e-21	6.84208e-17	0.606	0.303
	PRAM1	0.664318	1.65729e-26	4.58786e-22	0.509	0.176
	JUNB	0.656986	1.88502e-23	5.21831e-19	0.989	0.949
	UBXN11	0.627136	5.26039e-26	1.45623e-21	0.453	0.127
	MGAT1	0.61713	1.81216e-21	5.01661e-17	0.757	0.479
	NCF1	0.613711	4.96723e-23	1.37508e-18	0.64	0.296
	PLEC	0.610019	7.53327e-27	2.08544e-22	0.505	0.158
	SLC16A3	0.593449	4.32365e-25	1.19691e-20	0.477	0.151
	CEBPA	0.58935	6.00585e-27	1.6626e-22	0.394	0.087
	BSG	0.578643	1.09629e-24	3.03485e-20	0.502	0.167
	FOSB	0.565235	1.96172e-12	5.43062e-08	0.714	0.519
	CD14	0.563246	4.59114e-15	1.27096e-10	0.887	0.724
	GIMAP7	0.552313	1.46518e-17	4.05606e-13	0.574	0.298
	IER2	0.542323	3.42949e-11	9.49385e-07	0.804	0.637
	CIB1	0.539009	7.16984e-24	1.98483e-19	0.392	0.096
	ARPC4	0.538427	2.4795e-19	6.86401e-15	0.851	0.621
	ADAP1	0.536247	2.51898e-29	6.9733e-25	0.322	0.031
	CFD	0.522808	1.03167e-15	2.85598e-11	0.495	0.243
	GRINA	0.521603	1.05791e-16	2.92861e-12	0.718	0.463
	AKT1	0.515146	2.08995e-16	5.7856e-12	0.507	0.238
	CTSD	0.510482	7.20979e-14	1.99589e-09	0.703	0.479
	CX3CR1	0.504803	3.67141e-13	1.01636e-08	0.707	0.483
	AIP	0.503229	1.11994e-27	3.10034e-23	0.372	0.065
	EIF3G	0.492561	4.25767e-16	1.17865e-11	0.597	0.318
	PKN1	0.488584	6.08456e-17	1.68439e-12	0.561	0.283
	EGR1	0.481921	2.26323e-07	0.00626529	0.329	0.18
	ANPEP	0.475732	1.10899e-13	3.07003e-09	0.455	0.225
	TCIRG1	0.472379	7.13627e-21	1.97553e-16	0.378	0.107
	GPBAR1	0.467532	4.50134e-17	1.24611e-12	0.405	0.158
	P4HB	0.465712	3.46156e-15	9.58262e-11	0.599	0.327
	RIN3	0.454598	1.94677e-15	5.38924e-11	0.396	0.154
	CYBC1	0.454152	2.26767e-17	6.27759e-13	0.376	0.127
	GRK2	0.452885	3.81192e-14	1.05525e-09	0.822	0.628
	ZYX	0.442563	8.10032e-18	2.24241e-13	0.975	0.902
	PLCB2	0.43992	1.22242e-10	3.38403e-06	0.64	0.421
	PHPT1	0.437871	5.91059e-24	1.63623e-19	0.245	0.018
	PLEKHO1	0.433951	1.48473e-11	4.11018e-07	0.73	0.512
	SYNGR2	0.431643	6.33175e-14	1.75282e-09	0.653	0.39
	DNAJC4	0.431617	1.4672e-23	4.06164e-19	0.282	0.036
	TMEM176B	0.428743	2.77366e-13	7.67833e-09	0.838	0.604
	PLD3	0.426946	3.98125e-12	1.10213e-07	0.651	0.416
	NRBP1	0.424681	8.20464e-16	2.27129e-11	0.331	0.105
	TNFSF10	0.420977	1.48029e-11	4.09789e-07	0.802	0.59
	ARL6IP4	0.415422	1.07655e-14	2.98022e-10	0.435	0.194
	LFNG	0.4147	5.05151e-10	1.39841e-05	0.556	0.352
	C20orf27	0.414031	1.99779e-12	5.53049e-08	0.511	0.281
	DPP7	0.413886	2.61164e-17	7.2298e-13	0.313	0.087
	ZFP36L2	0.413653	4.3732e-11	1.21063e-06	0.921	0.802
	FCN1	0.410494	4.88377e-15	1.35198e-10	1	0.993
	HDLBP	0.409749	1.63871e-08	0.000453643	0.518	0.347
	CTBP1	0.409188	1.45817e-16	4.03665e-12	0.453	0.185
	NDUFS7	0.404186	2.15746e-21	5.97251e-17	0.261	0.036
	AKNA	0.400602	3.50199e-11	9.69457e-07	0.511	0.281
	ODF3B	0.395482	4.08837e-17	1.13178e-12	0.264	0.058
	AP2S1	0.394435	2.36014e-12	6.53359e-08	0.525	0.294
	SEPT9	0.390718	2.16959e-09	6.00607e-05	0.872	0.762
	PRKCSH	0.380408	1.5992e-09	4.42706e-05	0.671	0.472
	ITGAX	0.380135	1.11798e-09	3.09491e-05	0.7	0.514
	FLII	0.372745	4.54382e-14	1.25787e-09	0.527	0.263
	TMEM205	0.369769	6.15817e-08	0.00170477	0.489	0.312
	MAF1	0.365194	3.60888e-12	9.99046e-08	0.367	0.16
	FERMT3	0.36004	6.97773e-10	1.93164e-05	0.538	0.339
	TOM1	0.359454	4.96235e-13	1.37373e-08	0.275	0.087
	LRCH4	0.357517	2.08179e-16	5.76303e-12	0.268	0.062
	HLA-F	0.356551	4.38534e-08	0.00121399	0.831	0.719
	CARS2	0.355399	2.68284e-11	7.42692e-07	0.297	0.116
	FBXW5	0.352618	8.6039e-18	2.38182e-13	0.234	0.036
	IL6R	0.349141	4.03655e-07	0.0111744	0.633	0.459
	SUN2	0.346944	2.99662e-08	0.000829554	0.615	0.405
	PLXNB2	0.344009	7.18783e-08	0.00198981	0.748	0.584
	SPNS1	0.343971	1.77732e-13	4.92016e-09	0.295	0.098
	BUD31	0.343072	1.24999e-16	3.46034e-12	0.27	0.062
	CENPB	0.337283	4.36672e-11	1.20884e-06	0.369	0.171
	FAM50A	0.335672	2.6811e-13	7.42209e-09	0.273	0.085
	C6orf48	0.335295	6.90308e-10	1.91098e-05	0.662	0.463
	FBRS	0.332648	2.30236e-12	6.37361e-08	0.313	0.118
	PPP6R1	0.331766	7.6208e-15	2.10967e-10	0.277	0.076
	GIMAP4	0.330602	1.34179e-06	0.0371449	0.734	0.579
	RPL29	0.327576	1.33189e-14	3.68708e-10	0.991	0.984
	WBP2	0.327348	2.81071e-07	0.00778089	0.538	0.361
	ARHGDIA	0.326908	6.29228e-08	0.00174189	0.741	0.559
	ZNHIT1	0.325033	4.69909e-08	0.00130085	0.48	0.294
	RPS5	0.324134	1.16617e-08	0.000322831	0.964	0.913
	HK3	0.319657	2.21631e-10	6.13542e-06	0.331	0.147
	TNFRSF1A	0.319638	8.81568e-07	0.0244045	0.493	0.325
	ARHGAP45	0.317855	2.8983e-09	8.02338e-05	0.338	0.163
	TAPBP	0.31686	2.45825e-07	0.00680517	0.761	0.606
	CORO1B	0.315531	6.42412e-10	1.77839e-05	0.342	0.158
	DPM2	0.311949	7.63806e-16	2.11444e-11	0.182	0.02
	LGALS1	0.30945	2.493e-07	0.00690137	0.892	0.826
	MRPL28	0.308163	5.25053e-13	1.4535e-08	0.214	0.049
	VAV1	0.307781	1.14416e-08	0.000316738	0.347	0.176
	RFLNB	0.306099	3.83214e-09	0.000106085	0.288	0.125
	FUS	0.30286	8.08225e-08	0.00223741	0.734	0.548
	DAP	0.300155	5.89756e-08	0.00163262	0.36	0.196
	SLC3A2	0.30013	7.86057e-10	2.17604e-05	0.457	0.247
	TGFB1	0.300068	3.41254e-07	0.00944694	0.448	0.281
	MAP2K2	0.298978	2.61868e-15	7.2493e-11	0.212	0.036
	ARRDC1	0.296891	1.2614e-11	3.49194e-07	0.297	0.111
	TNIP1	0.295901	5.3827e-10	1.49009e-05	0.356	0.165
	SPSB3	0.295056	2.47779e-10	6.85927e-06	0.25	0.091
	CSK	0.293982	2.56602e-07	0.00710351	0.727	0.601
	ISG15	0.29217	8.92673e-13	2.47119e-08	0.216	0.051
	PNPLA6	0.29149	1.80524e-10	4.99743e-06	0.338	0.145
	NQO2	0.290231	2.09197e-09	5.79121e-05	0.23	0.082
	IMPDH1	0.288632	4.13196e-07	0.0114385	0.55	0.385
	PRMT1	0.288183	1.07094e-11	2.96468e-07	0.25	0.08
	GAA	0.284783	8.53831e-10	2.36366e-05	0.315	0.136
	NDUFV1	0.282672	1.83196e-11	5.0714e-07	0.2	0.051
	TYROBP	0.282377	8.85183e-15	2.45045e-10	0.998	1
	MFSD10	0.282229	3.79573e-07	0.0105077	0.284	0.149
	TNFRSF14	0.280357	1.15457e-07	0.0031962	0.279	0.136
	CSNK1G2	0.278042	1.0154e-07	0.00281092	0.374	0.207
	CD81	0.277495	8.06422e-08	0.00223242	0.338	0.174
	FKBP8	0.27724	6.612e-08	0.0018304	0.394	0.216
	CARM1	0.275698	1.79179e-11	4.9602e-07	0.243	0.076
	METTL26	0.274811	3.32037e-09	9.19178e-05	0.318	0.147
	SIPA1	0.273348	2.61332e-08	0.000723446	0.324	0.156
	MED25	0.271464	9.64081e-12	2.66887e-07	0.198	0.047
	HLA-C	0.267912	6.68211e-14	1.84981e-09	1	0.998
	HM13	0.267011	9.36651e-07	0.0259293	0.471	0.305
	TECR	0.266807	1.53091e-10	4.23801e-06	0.286	0.111
	EVL	0.266774	2.77992e-07	0.00769565	0.27	0.129
	PLXND1	0.264144	5.28038e-09	0.000146177	0.266	0.109
	C19orf70	0.263864	9.55769e-14	2.64585e-09	0.182	0.029
	MPDU1	0.263103	7.00385e-10	1.93888e-05	0.23	0.078
	HLA-DQA2	0.261735	9.73907e-09	0.000269607	0.588	0.363
	VPS51	0.260979	4.72035e-10	1.30673e-05	0.18	0.047
	ARHGAP4	0.260653	6.87988e-07	0.0190456	0.318	0.171
	NDUFS8	0.259875	4.97836e-08	0.00137816	0.273	0.125
	ATP6V1B2	0.259325	8.20993e-07	0.0227276	0.8	0.646
	SLC25A1	0.256339	8.69084e-12	2.40588e-07	0.164	0.029
	NAPRT	0.255867	1.31535e-11	3.64128e-07	0.178	0.038
	ADAM15	0.255858	2.1638e-09	5.99006e-05	0.203	0.065
	PTMS	0.253735	9.03694e-09	0.00025017	0.187	0.06
	MAP3K11	0.250635	8.76359e-09	0.000242602	0.234	0.091
	MT-CO1	-0.253122	3.07773e-08	0.000852009	1	1
	EREG	-0.255918	5.47933e-07	0.0151684	0.027	0.111
	NAP1L1	-0.255941	1.573e-06	0.0435454	0.982	0.98
	RPS8	-0.256781	2.08935e-13	5.78394e-09	0.998	0.998
	S100A6	-0.265697	7.83498e-08	0.00216896	0.993	0.998
	RPL32	-0.268646	1.10764e-12	3.06627e-08	0.998	1
	RPS16	-0.273406	4.11341e-12	1.13871e-07	0.993	1
	RPL12	-0.27459	4.5151e-10	1.24992e-05	1	0.993
	PCBP1	-0.275586	1.57559e-09	4.3617e-05	0.941	0.973
	MT-ND3	-0.278085	2.92283e-10	8.09127e-06	1	1
	UQCRB	-0.278418	5.09593e-07	0.0141071	0.806	0.86
	IGKC	-0.280827	1.36262e-08	0.000377215	0.11	0.252
	C1orf162	-0.280999	3.78182e-07	0.0104692	0.95	0.955
	YBX1	-0.285303	1.57101e-10	4.34904e-06	0.989	0.984
	RPL4	-0.289305	9.57823e-12	2.65154e-07	0.993	0.989
	MT-ND2	-0.290836	5.48894e-19	1.5195e-14	1	1
	SRSF5	-0.293091	5.41017e-07	0.014977	0.901	0.922
	ACTG1	-0.294051	7.96163e-11	2.20402e-06	0.989	0.993
	CD63	-0.297419	1.49091e-06	0.0412728	0.761	0.833
	PTPN18	-0.302306	1.69704e-06	0.0469791	0.743	0.797
	RPS24	-0.309994	7.62655e-17	2.11126e-12	1	0.998
	RPS23	-0.322584	1.61735e-16	4.4773e-12	0.995	0.996
	RPS3	-0.323653	5.0536e-11	1.39899e-06	0.973	0.98
	RPS11	-0.325987	2.22198e-17	6.1511e-13	1	0.996
	MFSD14B	-0.326681	1.05609e-06	0.0292358	0.322	0.448
	STX11	-0.333799	3.22554e-07	0.00892927	0.568	0.659
	NOP10	-0.337576	4.83701e-07	0.0133903	0.619	0.726
	MT-ATP6	-0.340445	6.04732e-27	1.67408e-22	1	1
	AC010422.3	-0.349705	5.98289e-07	0.0165624	0.466	0.581
	MT-CO2	-0.352515	7.2383e-26	2.00378e-21	1	1
	TKT	-0.353264	7.27826e-07	0.0201484	0.946	0.958
	GAPDH	-0.365715	1.07474e-10	2.9752e-06	0.984	0.993
	RPS12	-0.371344	3.73287e-19	1.03337e-14	1	1
	MXD1	-0.38124	5.28629e-08	0.0014634	0.171	0.312
	ASAH1	-0.382006	1.31362e-10	3.63648e-06	0.885	0.944
	RASGEF1B	-0.385655	1.075e-09	2.97593e-05	0.104	0.254
	MCL1	-0.387281	2.38208e-07	0.00659432	0.764	0.804
	ERAP2	-0.390978	1.85689e-07	0.00514043	0.117	0.241
	LITAF	-0.394067	1.15152e-09	3.18775e-05	0.595	0.744
	CDKN2D	-0.398854	2.47592e-09	6.85409e-05	0.347	0.508
	LILRB2	-0.404684	5.39453e-12	1.49337e-07	0.887	0.938
	CLIC1	-0.404882	4.03973e-09	0.000111832	0.714	0.815
	FPR1	-0.407256	2.74366e-09	7.59529e-05	0.809	0.882
	RPS4Y1	-0.425448	3.24576e-11	8.98523e-07	0.081	0.252
	PLAUR	-0.426958	1.21004e-06	0.0334974	0.448	0.566
	MT-CYB	-0.42748	9.65823e-24	2.67369e-19	1	1
	FOSL2	-0.430989	5.72213e-10	1.58406e-05	0.286	0.463
	BCL2A1	-0.434863	9.42105e-08	0.00260803	0.318	0.45
	DDIT4	-0.465828	1.03564e-13	2.86695e-09	0.056	0.225
	TIMP1	-0.473433	4.8377e-07	0.0133922	0.606	0.67
	THEMIS2	-0.48465	1.03915e-11	2.87668e-07	0.773	0.842
	TAGLN2	-0.486901	3.43402e-08	0.00095064	0.892	0.964
	CEBPB	-0.489616	9.37629e-09	0.000259564	0.712	0.802
	SOCS3	-0.495593	6.83708e-09	0.000189271	0.191	0.35
	MS4A7	-0.510288	1.67614e-11	4.64006e-07	0.723	0.82
	IRS2	-0.516945	1.71545e-08	0.000474887	0.266	0.41
	FTH1	-0.537102	1.09862e-34	3.04132e-30	1	1
	CYTIP	-0.549849	4.44394e-14	1.23021e-09	0.236	0.439
	FTL	-0.56323	1.13546e-51	3.1433e-47	1	1
	SRGN	-0.584004	1.54668e-31	4.28167e-27	0.991	1
	NFKBIZ	-0.585479	1.53219e-08	0.000424156	0.489	0.608
	NAMPT	-0.586897	4.59477e-12	1.27197e-07	0.432	0.612
	LILRA5	-0.588849	8.59279e-13	2.37874e-08	0.615	0.757
	GPR183	-0.606835	4.22761e-13	1.17033e-08	0.074	0.249
	ID2	-0.619268	3.55244e-10	9.83421e-06	0.669	0.788
	CXCL16	-0.624814	8.4649e-13	2.34334e-08	0.468	0.63
	ARL4C	-0.63165	8.83091e-14	2.44466e-09	0.225	0.441
	HBEGF	-0.671383	6.21977e-11	1.72182e-06	0.142	0.31
	SAT1	-0.699018	1.02069e-27	2.82558e-23	0.964	0.984
	STK17B	-0.699913	2.67005e-25	7.3915e-21	0.655	0.829
	CDKN1A	-0.768996	1.212e-15	3.35518e-11	0.358	0.584
	NR4A1	-0.862026	1.16898e-13	3.2361e-09	0.221	0.43
	C5AR1	-0.882451	4.86709e-23	1.34736e-18	0.766	0.882
	CXCR4	-0.988335	2.37771e-21	6.58221e-17	0.342	0.61
Monocytes/macrophages	FOSB	1.9754	9.99114e-07	0.0276585	1	0.417
	JUNB	1.92405	1.07653e-06	0.0298016	1	0.909
	EMP3	1.72504	4.43492e-07	0.0122772	1	0.485
	TSC22D3	1.61489	1.25053e-06	0.0346185	1	0.341
	CX3CR1	1.4556	1.49204e-07	0.00413042	1	0.28
	PPP1CA	1.39892	1.79551e-15	4.97051e-11	0.9	0.061
	RHOB	1.38098	1.39032e-06	0.0384883	1	0.356
	TMEM176B	1.33315	1.6825e-06	0.0465766	0.9	0.295
	PLEC	1.21031	5.56246e-10	1.53986e-05	0.8	0.091
	PDK4	0.987436	5.22261e-07	0.0144578	0.6	0.076
	CIB1	0.876926	1.57789e-06	0.0436807	0.6	0.083
	BSG	0.87279	1.36362e-08	0.000377491	0.7	0.076
	RNF166	0.865277	3.37281e-09	9.33696e-05	0.8	0.091
	TMEM250	0.838048	7.92203e-08	0.00219305	0.3	0.008
	CEBPA	0.831479	3.0748e-07	0.00851197	0.6	0.068
	NDUFS8	0.803577	2.05939e-07	0.00570101	0.7	0.098
	PRMT1	0.743562	1.60557e-08	0.00044447	0.6	0.053
	AIP	0.669534	5.67869e-08	0.00157203	0.5	0.038
	NUTM2B-AS1	0.662241	4.55717e-07	0.0126156	0.6	0.068
	MTREX	0.647618	1.51113e-06	0.0418325	0.5	0.053
	MCOLN1	0.627729	1.27921e-07	0.00354124	0.4	0.023
	GTPBP4	0.54321	1.58592e-06	0.0439031	0.6	0.076
	SFR1	0.536179	1.59636e-06	0.044192	0.4	0.03
	URGCP	0.523235	9.23958e-08	0.00255779	0.3	0.008
	TSTA3	0.506888	1.13881e-07	0.00315257	0.4	0.023
	THAP6	0.487568	2.79531e-07	0.00773825	0.2	0
	ARRDC1	0.468929	6.36846e-07	0.0176298	0.5	0.045
	RHOT2	0.459608	1.14639e-08	0.000317355	0.4	0.015
	PPP2R3A	0.449628	2.79531e-07	0.00773825	0.2	0
	CKS2	0.444786	1.07682e-07	0.00298095	0.3	0.008
	AC009133.1	0.44166	1.14639e-08	0.000317355	0.4	0.015
	MKL1	0.415991	1.76322e-06	0.0488112	0.4	0.03
	BACH2	0.409456	2.79531e-07	0.00773825	0.2	0
	ASPSCR1	0.386155	2.58983e-10	7.16943e-06	0.3	0
	NR4A3	0.376931	2.58983e-10	7.16943e-06	0.3	0
	PLCD1	0.316675	1.07682e-07	0.00298095	0.3	0.008
	HYI	0.282889	2.79531e-07	0.00773825	0.2	0
	BAD	0.272978	2.79531e-07	0.00773825	0.2	0
	TPBG	0.251029	2.79531e-07	0.00773825	0.2	0
Myeloid denritic cells	S100A9	2.03674	1.84752e-10	5.1145e-06	0.727	0.462
	EMP3	1.56826	2.50321e-30	6.92965e-26	0.919	0.5
	CXCR4	-1.36585	7.88174e-18	2.1819e-13	0.5	0.846
	GPR183	-1.23286	7.03998e-16	1.94888e-11	0.379	0.777
	NR4A1	-1.2088	6.32131e-17	1.74993e-12	0.167	0.585
	RPL18	1.20736	2.13154e-30	5.90074e-26	0.975	0.762
	CDKN1A	-1.20498	3.04204e-15	8.42129e-11	0.197	0.585
	RPL18A	1.18005	2.34881e-30	6.5022e-26	0.985	0.923
	HBEGF	-1.05457	8.18517e-18	2.2659e-13	0.091	0.5
	RPL28	1.00083	6.62781e-25	1.83478e-20	0.99	0.946
	DUSP2	-0.998552	1.11363e-10	3.08286e-06	0.116	0.408
	PPP1CA	0.98996	5.02271e-22	1.39044e-17	0.662	0.123
	DDIT4	-0.963566	3.97859e-17	1.10139e-12	0.177	0.592
	GPX4	0.914666	4.74134e-20	1.31255e-15	0.636	0.123
	RGS2	-0.909593	2.95392e-09	8.17734e-05	0.682	0.846
	ZFP36	-0.882416	2.81217e-14	7.78492e-10	0.879	0.985
	SRGN	-0.826855	2.39994e-17	6.64375e-13	0.98	1
	LAPTM5	0.790106	3.22447e-15	8.92629e-11	0.965	0.831
	CORO1A	0.790089	5.82115e-14	1.61147e-09	0.965	0.877
	LIMD2	0.777629	1.79592e-12	4.97163e-08	0.934	0.692
	RPS15	0.765656	3.57225e-16	9.88907e-12	0.97	0.923
	GNB2	0.756787	9.42354e-14	2.60872e-09	0.611	0.208
	PPP1R9B	0.747986	4.06678e-13	1.12581e-08	0.621	0.246
	SYNGR2	0.746762	5.16458e-12	1.42971e-07	0.768	0.485
	PGLS	0.746667	1.07053e-14	2.96355e-10	0.586	0.177
	AREG	-0.720248	2.30609e-07	0.00638396	0.025	0.192
	FTH1	-0.711451	2.64014e-21	7.30869e-17	0.995	1
	HERPUD1	-0.699696	1.13583e-11	3.14432e-07	0.384	0.738
	VEGFA	-0.691568	2.39342e-09	6.62569e-05	0.096	0.362
	FXYD5	0.665557	6.95538e-12	1.92546e-07	0.934	0.785
	FTL	-0.647432	2.2887e-10	6.33581e-06	0.99	1
	CEBPD	-0.643374	4.52527e-09	0.000125273	0.505	0.8
	C20orf27	0.641541	1.09221e-09	3.02358e-05	0.641	0.323
	GNAI2	0.640327	1.91853e-13	5.31108e-09	0.975	0.954
	PTGS2	-0.61783	3.49795e-08	0.000968339	0.045	0.246
	TSPO	0.617636	2.25575e-08	0.000624459	0.722	0.492
	MCL1	-0.610881	1.47279e-08	0.000407714	0.753	0.885
	MAP3K8	-0.608448	7.29806e-10	2.02032e-05	0.152	0.446
	AIP	0.607041	8.30541e-13	2.29919e-08	0.399	0.038
	CTBP1	0.603836	2.98449e-09	8.26197e-05	0.52	0.208
	TKT	-0.581144	1.53563e-07	0.00425109	0.758	0.915
	PLEC	0.57515	2.07165e-07	0.00573495	0.394	0.138
	FOSL2	-0.570425	6.34494e-08	0.00175647	0.232	0.508
	BSG	0.558275	2.87065e-10	7.94682e-06	0.389	0.077
	IRS2	-0.534461	9.2141e-09	0.000255074	0.071	0.308
	STK17B	-0.521414	2.22832e-08	0.000616867	0.692	0.869
	CIB1	0.521169	2.33813e-09	6.47264e-05	0.424	0.115
	HLA-A	-0.520806	3.88788e-10	1.07628e-05	0.99	1
	PRAM1	0.516509	1.55947e-08	0.000431707	0.359	0.085
	PLCB2	0.509887	6.65863e-08	0.00184331	0.742	0.5
	ARPC4	0.491729	1.27371e-06	0.0352602	0.838	0.777
	RNF166	0.481095	1.30972e-09	3.62569e-05	0.399	0.092
	LRCH4	0.468891	1.80251e-09	4.9899e-05	0.384	0.077
	NDUFS7	0.468689	1.41717e-08	0.000392316	0.313	0.054
	LYZ	-0.466751	1.71736e-07	0.00475418	1	1
	MT-CYB	-0.4533	6.67852e-12	1.84882e-07	0.995	1
	RPL12	-0.449237	5.77053e-12	1.59746e-07	0.995	1
	DNAJC4	0.443801	1.93362e-08	0.000535285	0.313	0.054
	MT-ATP6	-0.44165	6.93117e-15	1.91876e-10	1	1
	H3F3B	-0.431402	3.52818e-09	9.76707e-05	0.99	0.992
	ARRDC1	0.428513	3.46341e-08	0.000958776	0.348	0.077
	RPS5	0.426169	9.47527e-08	0.00262304	0.99	0.992
	FCER1G	-0.425257	4.31743e-07	0.0119519	0.97	1
	PHPT1	0.420787	6.21343e-10	1.72006e-05	0.253	0
	IGKC	-0.41952	9.15164e-08	0.00253345	0.131	0.385
	ZNF90	-0.414725	7.74268e-07	0.0214341	0.323	0.562
	PNPLA6	0.404909	1.43403e-06	0.0396984	0.313	0.092
	RPS3	-0.40212	8.53345e-10	2.36232e-05	0.975	1
	MZT2B	0.389929	6.36559e-07	0.0176219	0.359	0.115
	CARM1	0.383657	1.25585e-07	0.00347656	0.303	0.062
	GAPDH	-0.377614	2.99083e-07	0.00827951	0.99	1
	RPS12	-0.36762	5.46671e-09	0.000151335	1	1
	ADAP1	0.357094	1.62284e-07	0.00449249	0.263	0.038
	B2M	-0.341889	7.94754e-10	2.20012e-05	1	1
	MT-ND3	-0.337602	7.41265e-07	0.0205204	1	1
	PRDM1	-0.334018	1.35893e-06	0.0376192	0.015	0.154
	RPL32	-0.332555	1.11607e-08	0.000308961	0.995	1
	MT-ND2	-0.328168	2.64023e-09	7.30896e-05	1	1
	C19orf70	0.322206	2.14055e-07	0.00592569	0.273	0.046
	NDUFV1	0.31783	3.10929e-07	0.00860744	0.313	0.069
	RPS27	-0.293908	3.65827e-07	0.0101272	1	1
	RPL11	-0.285544	1.34778e-07	0.00373106	1	1
	MT-CO2	-0.283774	2.6688e-07	0.00738803	1	1
	RPL39	-0.274269	6.57752e-07	0.0182085	1	1
	DPM2	0.272349	1.20725e-06	0.0334204	0.212	0.023
	TMEM87B	-0.269028	1.55514e-06	0.043051	0.061	0.246
	RPS24	-0.261556	3.28758e-07	0.00910101	1	1
Non-classical monocytes	EMP3	1.87663	1.09482e-93	3.03079e-89	0.965	0.428
	S100A9	1.58948	1.87705e-63	5.19625e-59	0.79	0.214
	FOS	1.31582	4.17745e-26	1.15644e-21	0.782	0.476
	RPL18	1.03702	1.19596e-52	3.31078e-48	0.878	0.409
	PPP1CA	0.985347	1.86277e-53	5.1567e-49	0.749	0.176
	RPL18A	0.866502	1.31904e-38	3.6515e-34	0.949	0.679
	JUNB	0.858799	4.15038e-19	1.14895e-14	0.932	0.832
	GNB2	0.846966	2.23882e-43	6.19772e-39	0.673	0.163
	CXCR4	-0.831467	6.1542e-17	1.70367e-12	0.154	0.388
	NR4A1	-0.779127	5.83802e-09	0.000161614	0.6	0.693
	FCN1	0.775936	5.65489e-18	1.56544e-13	0.939	0.805
	RPL28	0.757067	1.04176e-36	2.88392e-32	0.992	0.864
	LAPTM5	0.730787	1.10404e-31	3.0563e-27	0.972	0.773
	CORO1A	0.727423	6.09199e-26	1.68644e-21	0.954	0.767
	C5AR1	-0.725552	4.67998e-15	1.29556e-10	0.937	0.93
	PGLS	0.704279	2.73787e-38	7.57925e-34	0.585	0.12
	CXCL16	-0.696325	8.69561e-19	2.40721e-14	0.78	0.877
	TSPO	0.674934	2.66154e-27	7.36794e-23	0.742	0.345
	NAMPT	-0.67415	1.92593e-11	5.33154e-07	0.699	0.781
	GNAI2	0.670081	2.12584e-33	5.88496e-29	0.985	0.92
	FXYD5	0.645822	4.13854e-23	1.14567e-18	0.884	0.623
	STK17B	-0.64255	6.12963e-18	1.69686e-13	0.699	0.816
	RPS15	0.63783	1.74261e-20	4.82407e-16	0.906	0.676
	PKN1	0.636147	4.79201e-21	1.32657e-16	0.739	0.393
	ABCA8	-0.633647	7.03756e-08	0.00194821	0.641	0.703
	JUN	0.632155	5.07713e-13	1.4055e-08	0.501	0.243
	NFKBIZ	-0.631641	7.15426e-10	1.98051e-05	0.727	0.783
	LY6E	0.63015	2.69264e-19	7.45404e-15	0.759	0.43
	LIMD2	0.627449	1.59207e-21	4.40734e-17	0.906	0.679
	MT-CYB	-0.624109	2.07129e-31	5.73395e-27	1	1
	MALAT1	-0.611732	2.22451e-07	0.00615812	0.992	0.997
	RGS2	-0.610047	2.56023e-10	7.0875e-06	0.684	0.751
	PLEC	0.60967	3.9089e-27	1.0821e-22	0.552	0.16
	CEBPA	0.604964	2.38471e-24	6.60159e-20	0.527	0.171
	GPX4	0.602721	2.76761e-34	7.66157e-30	0.501	0.083
	EVL	0.567141	2.03442e-21	5.63189e-17	0.653	0.294
	TMEM176B	0.56076	3.19039e-23	8.83197e-19	0.777	0.348
	PPP1R9B	0.55605	1.86878e-23	5.17334e-19	0.537	0.176
	ERAP2	-0.544462	9.32205e-12	2.58062e-07	0.122	0.305
	CX3CR1	0.526514	3.81e-11	1.05472e-06	0.896	0.73
	SAT1	-0.525895	1.649e-17	4.56492e-13	0.975	0.989
	PRAM1	0.512165	2.17094e-21	6.00983e-17	0.524	0.174
	SLC16A3	0.5084	1.17626e-21	3.25625e-17	0.481	0.155
	NRGN	0.506191	2.4429e-17	6.76268e-13	0.524	0.217
	ZYX	0.50292	9.3861e-17	2.59835e-12	0.975	0.826
	MT-CO1	-0.487798	2.28195e-11	6.31711e-07	1	1
	C20orf27	0.485867	6.20219e-17	1.71695e-12	0.585	0.259
	CYBC1	0.483662	5.57185e-26	1.54246e-21	0.461	0.104
	SRGN	-0.482612	1.50498e-08	0.000416623	0.97	0.96
	GPBAR1	0.481393	1.59191e-19	4.40688e-15	0.524	0.193
	ARL6IP4	0.472913	5.04157e-20	1.39566e-15	0.471	0.15
	ARPC4	0.471008	8.32229e-14	2.30386e-09	0.858	0.623
	ADAP1	0.470876	1.14588e-27	3.17213e-23	0.344	0.032
	FCGR2A	-0.470758	6.05983e-09	0.000167754	0.628	0.719
	FTH1	-0.460569	7.62902e-19	2.11194e-14	1	1
	FTL	-0.458472	7.89624e-18	2.18592e-13	1	1
	MBD2	-0.456782	1.83193e-10	5.07134e-06	0.856	0.896
	AIP	0.455394	1.70284e-21	4.71397e-17	0.367	0.07
	RETN	0.450855	5.38898e-26	1.49183e-21	0.273	0.005
	FYN	-0.44773	2.32949e-07	0.00644873	0.524	0.62
	CIB1	0.445077	9.86076e-20	2.72975e-15	0.41	0.104
	SYNGR2	0.439162	2.13841e-14	5.91976e-10	0.757	0.449
	ARRB2	-0.435515	3.90528e-15	1.0811e-10	0.934	0.949
	TMEM176A	0.435323	2.06034e-14	5.70364e-10	0.542	0.249
	TESC	0.429265	3.1425e-15	8.69937e-11	0.413	0.144
	HK3	0.428576	1.0966e-16	3.03571e-12	0.554	0.227
	MT-ND4L	-0.426648	7.46589e-14	2.06678e-09	1	0.995
	TCIRG1	0.424634	1.21014e-15	3.35004e-11	0.499	0.206
	EIF3G	0.424021	3.33375e-16	9.22882e-12	0.509	0.203
	TCF7L2	-0.423464	3.19946e-07	0.00885706	0.861	0.832
	MT-ND2	-0.420475	9.34008e-19	2.58561e-14	1	1
	LRCH4	0.418922	1.08538e-20	3.00467e-16	0.324	0.053
	LILRB2	-0.418862	6.62803e-10	1.83484e-05	0.965	0.957
	RNF149	-0.417066	1.36438e-08	0.0003777	0.77	0.826
	CYTIP	-0.413881	2.99483e-08	0.000829058	0.534	0.636
	MT-ATP6	-0.412417	3.42383e-19	9.47819e-15	1	1
	DUSP6	0.41221	5.59095e-11	1.54774e-06	0.906	0.754
	PTMA	-0.408789	2.66429e-15	7.37556e-11	0.997	1
	FUS	0.406353	2.21082e-11	6.12021e-07	0.711	0.422
	NOP10	-0.406214	4.16623e-09	0.000115334	0.559	0.684
	AKT1	0.404073	7.0996e-15	1.96538e-10	0.451	0.187
	ARRDC1	0.403887	8.76715e-21	2.42701e-16	0.352	0.067
	RIN3	0.402107	3.67227e-15	1.0166e-10	0.456	0.174
	ZNF703	0.402059	3.52207e-10	9.75015e-06	0.635	0.393
	SMAP2	-0.401242	7.46312e-09	0.000206601	0.878	0.877
	CSK	0.398141	2.32175e-10	6.4273e-06	0.894	0.652
	HCST	0.393712	1.70541e-09	4.72109e-05	0.549	0.316
	BSG	0.392253	2.21424e-15	6.12968e-11	0.43	0.155
	GRINA	0.391778	7.30787e-10	2.02304e-05	0.716	0.463
	C12orf57	0.38778	7.5987e-14	2.10355e-09	0.372	0.128
	RNF166	0.386067	7.35268e-21	2.03544e-16	0.352	0.067
	RPS3	-0.381282	1.13295e-10	3.13635e-06	0.947	0.944
	MT-CO2	-0.380965	3.74583e-15	1.03696e-10	1	1
	FOSB	0.377926	1.80848e-11	5.0064e-07	0.377	0.152
	YBX1	-0.377297	6.59371e-15	1.82534e-10	0.987	0.981
	FLII	0.375945	3.59278e-12	9.94588e-08	0.534	0.265
	LGALS1	0.375042	3.47261e-09	9.61323e-05	0.891	0.719
	ITGAX	0.372589	1.88783e-07	0.00522608	0.828	0.626
	UBE2R2	-0.371248	1.86791e-07	0.00517093	0.83	0.869
	ASAH1	-0.370886	3.40894e-09	9.43698e-05	0.927	0.93
	GAPDH	-0.369117	2.12405e-08	0.000588	0.934	0.893
	PLEKHO1	0.362364	3.65953e-09	0.000101307	0.635	0.396
	CTSD	0.358734	4.14205e-12	1.14664e-07	0.559	0.27
	IGKC	-0.357199	2.28311e-08	0.000632034	0.122	0.267
	ANPEP	0.355134	1.52261e-16	4.21503e-12	0.324	0.075
	CCNI	-0.353948	1.14781e-07	0.00317747	0.952	0.952
	MT-ND3	-0.352187	3.16253e-13	8.75483e-09	0.997	1
	PNPLA6	0.348402	3.572e-10	9.88837e-06	0.443	0.219
	TKT	-0.347847	2.73953e-08	0.000758385	0.914	0.917
	NSMF	0.345797	3.42547e-18	9.48273e-14	0.248	0.027
	STXBP2	0.344498	4.56687e-07	0.0126425	0.863	0.698
	RPS4Y1	-0.344461	1.05997e-08	0.000293432	0.043	0.166
	CFD	0.344172	9.49202e-12	2.62768e-07	0.547	0.275
	HLA-B	-0.34404	6.0608e-13	1.67781e-08	1	0.997
	NAP1L1	-0.341454	2.09981e-09	5.81292e-05	0.997	0.997
	MT-CO3	-0.340723	9.76827e-10	2.70415e-05	1	1
	RPL12	-0.337388	5.06867e-10	1.40316e-05	0.977	0.976
	ANP32B	-0.335807	1.58831e-07	0.00439692	0.899	0.912
	MT-ND4	-0.335236	2.12309e-11	5.87736e-07	1	1
	CD55	0.335052	7.31267e-08	0.00202437	0.542	0.334
	PECAM1	-0.333015	1.45686e-06	0.0403304	0.962	0.955
	PCBP2	-0.331311	3.25516e-08	0.000901125	0.861	0.88
	NDUFS7	0.331275	1.87521e-22	5.19114e-18	0.253	0.011
	UQCRB	-0.329918	1.61379e-06	0.0446745	0.863	0.853
	UBXN11	0.328697	7.11842e-13	1.97059e-08	0.329	0.107
	RPS11	-0.327355	3.91907e-10	1.08492e-05	0.992	0.971
	NRBP1	0.325435	5.29969e-14	1.46711e-09	0.38	0.131
	ATP13A1	0.324899	1.12219e-14	3.10656e-10	0.311	0.083
	MT-ND1	-0.320688	2.29008e-10	6.33962e-06	1	1
	PFDN5	-0.319754	1.01354e-08	0.000280578	0.932	0.928
	NACA	-0.317416	5.25321e-08	0.00145425	0.972	0.968
	CTBP1	0.316201	3.29211e-11	9.11355e-07	0.458	0.217
	MT-ND5	-0.313943	7.99432e-08	0.00221307	1	1
	YWHAZ	-0.31151	1.4225e-08	0.00039379	0.967	0.949
	ARHGDIA	0.301411	8.88579e-07	0.0245985	0.724	0.524
	ARHGDIB	-0.298352	3.46449e-08	0.000959075	0.997	0.981
	DNAJC4	0.297126	9.49411e-16	2.62826e-11	0.223	0.027
	ZFP36L1	0.295886	7.15941e-07	0.0198194	0.797	0.586
	MT-ATP8	-0.289998	4.72267e-08	0.00130738	0.995	1
	TBC1D1	0.28969	3.58471e-08	0.000992356	0.562	0.326
	MCOLN1	0.289532	1.38741e-19	3.84076e-15	0.276	0.032
	MS4A7	-0.288	1.27856e-06	0.0353944	0.972	0.987
	RPL27A	-0.287915	6.79427e-10	1.88086e-05	0.992	0.987
	MRPL28	0.287058	2.98983e-14	8.27675e-10	0.2	0.024
	GIMAP7	0.286791	6.77568e-07	0.0187571	0.549	0.332
	DNM2	0.28145	8.57679e-10	2.37431e-05	0.446	0.209
	VAV1	0.275918	3.55383e-08	0.000983807	0.451	0.241
	C6orf48	0.274596	1.43658e-06	0.0397689	0.562	0.364
	PLCB2	0.273337	1.74077e-08	0.000481897	0.719	0.471
	RPS12	-0.268246	6.12761e-08	0.00169631	0.987	0.965
	RPS26	0.267892	6.70728e-07	0.0185678	0.899	0.778
	CAMTA2	0.267254	5.33416e-14	1.47665e-09	0.258	0.056
	COPE	0.262843	1.20055e-07	0.00332348	0.481	0.273
	RPL14	-0.262633	9.44405e-07	0.026144	0.972	0.963
	S1PR4	0.262574	2.78739e-11	7.71633e-07	0.243	0.064
	DOK2	0.258425	4.51881e-07	0.0125094	0.519	0.316
	C19orf70	0.256685	8.42859e-16	2.33329e-11	0.208	0.019
	RPL11	-0.255639	5.04903e-07	0.0139772	0.99	0.984
	RPS23	-0.254931	4.50695e-08	0.00124766	0.987	0.981
	AP1M1	0.254687	1.87416e-08	0.000518824	0.41	0.203
	STK40	0.253525	1.07334e-08	0.000297132	0.532	0.291
	YIF1A	0.251828	3.84714e-09	0.0001065	0.23	0.075

## Sheet: Supplementary Table 7
Supplementary Table 7. Differentially expressed genes of each B cell subtype between tuberculosis and healthy control group.
Subtype	Gene	Log2FC	P value	Adjusted P value	Pct.1	Pct.2
Follicular B cells	CXCR4	-1.45819	5.41662e-08	0.00149948	0.457	0.697
	RPL18	1.38193	2.35144e-19	6.50948e-15	0.92	0.44
	RPL18A	1.30672	4.08529e-20	1.13093e-15	0.978	0.67
	EMP3	1.04317	2.41484e-10	6.68499e-06	0.572	0.202
	BLK	1.04037	3.09527e-14	8.56864e-10	0.449	0.018
	RPL28	0.921113	1.42816e-13	3.95358e-09	0.957	0.835
	RPS15	0.872798	3.59558e-11	9.95365e-07	0.935	0.661
	IGHM	0.815526	7.31897e-08	0.00202611	0.906	0.761
	LIMD2	0.797286	1.16214e-07	0.00321716	0.79	0.495
	GNAI2	0.756693	1.00784e-06	0.0278999	0.783	0.532
	PPP1CA	0.741853	1.91309e-09	5.29602e-05	0.399	0.064
	GPX4	0.727939	1.87591e-09	5.19307e-05	0.348	0.037
	CIB1	0.695752	1.29376e-07	0.00358151	0.457	0.147
	CORO1A	0.691301	4.09502e-07	0.0113363	0.739	0.404
	EIF3G	0.608615	1.49996e-06	0.0415233	0.399	0.128
	TNIP1	0.574171	9.88956e-08	0.00273773	0.333	0.055
	C12orf57	0.570124	1.77161e-06	0.0490436	0.37	0.101
	S100A9	0.549657	1.08565e-06	0.030054	0.217	0.009
Memory B	CXCR4	-1.38378	3.66142e-18	1.01359e-13	0.407	0.682
	RPL18	1.13462	1.50622e-29	4.16967e-25	0.897	0.45
	TXNIP	-1.03416	7.83622e-16	2.1693e-11	0.907	0.919
	MT-CYB	-0.843974	2.24445e-22	6.21331e-18	1	1
	BLK	0.832347	1.35822e-24	3.75995e-20	0.467	0.043
	PTMA	-0.776947	1.86596e-19	5.16555e-15	0.993	0.995
	MT-ND5	-0.758102	1.37078e-16	3.79472e-12	1	1
	GPR183	-0.747304	1.3489e-10	3.73417e-06	0.243	0.469
	EMP3	0.742449	3.68587e-19	1.02036e-14	0.54	0.128
	MT-ATP6	-0.741039	1.61312e-20	4.4656e-16	1	1
	TSC22D3	-0.732072	7.75295e-08	0.00214625	0.447	0.597
	RPS12	-0.724147	9.73065e-17	2.69374e-12	1	0.981
	RPL18A	0.708214	4.23091e-15	1.17124e-10	0.937	0.744
	NAP1L1	-0.700785	9.32068e-12	2.58024e-07	0.94	0.976
	MALAT1	-0.699107	1.2913e-09	3.5747e-05	1	1
	RPL12	-0.69293	1.61764e-16	4.47811e-12	0.997	0.981
	YWHAZ	-0.690423	4.80603e-10	1.33045e-05	0.8	0.886
	RPS3	-0.687524	1.00094e-14	2.77091e-10	0.983	0.967
	H3F3B	-0.678583	1.83731e-07	0.00508623	0.693	0.716
	MT-ND2	-0.660491	1.43883e-16	3.9831e-12	1	1
	RPL23A	-0.658354	8.14583e-15	2.25501e-10	0.983	0.972
	RPS21	-0.64782	2.20984e-16	6.11751e-12	0.983	0.967
	MT-ND4L	-0.646787	4.88566e-14	1.3525e-09	1	0.995
	RPL14	-0.63958	7.08716e-11	1.96194e-06	0.98	0.972
	FTL	-0.636271	3.80678e-08	0.00105383	0.913	0.91
	RPL31	-0.635185	6.95304e-15	1.92481e-10	1	0.991
	RGS2	-0.632502	1.90959e-07	0.00528632	0.073	0.227
	RPS27	-0.631916	6.45202e-19	1.78611e-14	1	0.986
	AL035078.1	-0.631376	2.61162e-09	7.22974e-05	0.727	0.773
	RPS23	-0.62651	5.23942e-14	1.45043e-09	1	0.991
	CD52	-0.625642	4.11752e-10	1.13985e-05	0.99	0.986
	RPL39	-0.624634	3.94924e-15	1.09327e-10	1	0.976
	SP110	-0.616467	1.68451e-08	0.000466322	0.68	0.782
	NACA	-0.611668	2.77222e-09	7.67433e-05	0.893	0.938
	EIF1	-0.61145	1.97579e-08	0.000546958	0.837	0.839
	EEF1B2	-0.608188	8.11474e-10	2.2464e-05	0.903	0.915
	MT-ND4	-0.607808	3.06659e-15	8.48924e-11	1	1
	RPL32	-0.605798	1.23853e-14	3.42862e-10	0.997	0.995
	MT-ND3	-0.605467	6.3145e-15	1.74804e-10	1	1
	CALM1	-0.60353	6.00082e-08	0.00166121	0.763	0.801
	RPL4	-0.601288	5.1514e-13	1.42606e-08	0.953	0.962
	RPL27A	-0.599316	5.95453e-14	1.64839e-09	1	0.986
	MT-CO1	-0.598101	1.14702e-06	0.0317529	1	1
	RPS11	-0.595292	5.38786e-14	1.49152e-09	1	0.991
	RPL10	-0.592786	9.2696e-09	0.00025661	0.99	0.957
	RPL11	-0.588882	4.23803e-13	1.17321e-08	0.993	0.986
	MT-ND1	-0.584618	1.23534e-13	3.41979e-09	1	1
	HERPUD1	-0.582684	1.71918e-07	0.00475922	0.147	0.327
	RPL28	0.576065	7.19097e-13	1.99068e-08	0.97	0.796
	RPL9	-0.570084	5.64518e-13	1.56276e-08	1	0.981
	HLA-A	-0.568614	2.27488e-12	6.29754e-08	0.99	1
	TOMM7	-0.565557	3.04064e-09	8.41742e-05	0.81	0.886
	RPS8	-0.563311	1.63217e-14	4.51834e-10	1	0.986
	RPS18	-0.559829	7.08596e-09	0.000196161	1	0.995
	MT-CO3	-0.559558	2.94553e-12	8.15411e-08	1	1
	RPL19	-0.554096	3.63378e-11	1.00594e-06	0.98	0.972
	MT-CO2	-0.553277	6.87616e-14	1.90353e-09	1	1
	RPL35	-0.552198	9.64969e-09	0.000267132	0.887	0.9
	CD79A	-0.548545	4.04441e-10	1.11961e-05	0.977	0.967
	TPT1	-0.548036	4.81484e-12	1.33289e-07	1	0.995
	RPL36	-0.544619	1.16022e-07	0.00321185	0.957	0.943
	AC010422.3	-0.543488	9.59616e-07	0.0265651	0.373	0.526
	RPL34	-0.540541	2.05155e-13	5.67932e-09	1	0.991
	RPL7A	-0.539067	1.48837e-08	0.000412026	0.923	0.9
	RPS16	-0.532289	2.88865e-12	7.99665e-08	0.997	0.991
	RPS25	-0.530999	2.56098e-09	7.08957e-05	0.977	0.957
	HNRNPA2B1	-0.530565	1.02226e-06	0.0282992	0.85	0.839
	RPL13A	-0.529676	1.20554e-12	3.33729e-08	1	0.995
	RPS20	-0.526096	1.42398e-13	3.94202e-09	1	0.986
	RPL22	-0.525781	4.26277e-10	1.18006e-05	0.983	0.957
	RPS7	-0.525337	1.38288e-09	3.82821e-05	0.96	0.953
	B2M	-0.524169	2.33266e-15	6.45751e-11	1	1
	RPLP0	-0.523595	6.63397e-07	0.0183648	0.813	0.853
	RPL5	-0.519534	1.10065e-10	3.04692e-06	0.993	0.981
	RPS27A	-0.517184	2.12231e-11	5.8752e-07	1	0.986
	RPSA	-0.51267	2.34949e-08	0.000650411	0.94	0.943
	IGHG1	0.51151	1.31334e-07	0.00363573	0.36	0.147
	RPS24	-0.510168	3.09631e-09	8.5715e-05	0.99	0.972
	RPL6	-0.506355	1.80769e-08	0.000500423	0.99	0.972
	HLA-DRA	-0.500964	2.95641e-09	8.18422e-05	1	0.981
	RPL27	-0.498927	1.8713e-09	5.18033e-05	0.98	0.962
	RPS13	-0.493187	7.10618e-10	1.9672e-05	1	0.981
	RPL38	-0.491909	1.84592e-10	5.11005e-06	0.987	0.986
	CD74	-0.491581	1.02621e-12	2.84086e-08	1	1
	RPL7	-0.488493	3.27861e-08	0.000907616	0.963	0.957
	RPL35A	-0.485694	1.81413e-08	0.000502205	0.993	0.972
	RPS4X	-0.482032	6.50694e-09	0.000180132	0.99	0.986
	RPL37A	-0.476029	8.55805e-10	2.36912e-05	0.99	0.967
	GPX4	0.474999	9.05333e-15	2.50623e-10	0.29	0.019
	RACK1	-0.471524	8.49798e-09	0.00023525	0.96	0.972
	RPL37	-0.467417	1.07003e-09	2.96217e-05	1	0.981
	RPS15	0.46705	1.93792e-09	5.36473e-05	0.903	0.697
	RPS15A	-0.463178	3.4523e-09	9.55701e-05	0.977	0.967
	RPS29	-0.454463	7.19474e-12	1.99172e-07	1	0.995
	RPS2	-0.452739	4.2415e-07	0.0117417	0.993	0.967
	RPL21	-0.45002	1.92072e-10	5.31714e-06	1	0.991
	HLA-B	-0.436245	3.73865e-09	0.000103497	1	0.995
	DDIT4	-0.430926	2.39012e-07	0.00661657	0.047	0.185
	RPS3A	-0.428468	3.52316e-07	0.00975316	1	0.976
	RPL13	-0.427557	6.06826e-07	0.0167988	0.987	0.972
	RPL3	-0.426874	6.51866e-09	0.000180456	0.997	0.972
	RPL23	-0.418984	1.83444e-07	0.00507829	1	0.972
	RPS6	-0.403893	2.26011e-08	0.000625666	1	0.986
	RPL30	-0.390607	8.39145e-07	0.02323	1	0.981
	RPL41	-0.388591	1.28691e-06	0.0356255	1	0.967
	BIN1	0.381731	2.0206e-09	5.59363e-05	0.29	0.071
	EEF1A1	-0.378539	5.18247e-09	0.000143466	1	1
	GNAI2	0.36248	2.582e-07	0.00714776	0.763	0.498
	CTBP1	0.362169	4.49016e-09	0.000124301	0.297	0.076
	S100A9	0.357228	1.65828e-08	0.000459061	0.19	0.024
	PPP1R9B	0.356378	1.41486e-09	3.91677e-05	0.283	0.062
	PPP1CA	0.354703	1.23779e-10	3.42657e-06	0.307	0.066
	NT5C	0.35104	1.74397e-09	4.82783e-05	0.26	0.052
	SYNGR2	0.330633	4.72065e-07	0.0130682	0.437	0.199
	CYBC1	0.328239	4.77297e-10	1.3213e-05	0.267	0.047
	SUN2	0.297316	1.66892e-06	0.0462008	0.46	0.227
	AIP	0.270208	1.64899e-07	0.0045649	0.193	0.033
Naive B cells	CXCR4	-1.66392	2.17202e-65	6.01282e-61	0.658	0.935
	TXNIP	-1.18764	8.88292e-31	2.45906e-26	0.883	0.92
	RPL18	1.02037	3.76631e-42	1.04263e-37	0.843	0.373
	RPL18A	0.856454	1.99764e-32	5.53007e-28	0.942	0.666
	TSC22D3	-0.846118	2.19902e-17	6.08754e-13	0.334	0.562
	JUND	-0.837343	4.77605e-08	0.00132215	0.766	0.793
	BTG1	-0.822198	7.96419e-19	2.20473e-14	0.766	0.849
	PTMA	-0.745892	1.23317e-27	3.41378e-23	0.993	1
	ZFP36L2	-0.737103	1.12204e-08	0.000310614	0.362	0.494
	WDR74	-0.721526	5.89816e-10	1.63279e-05	0.262	0.414
	EIF1	-0.71978	2.39653e-15	6.63431e-11	0.771	0.831
	CD69	-0.673694	7.28279e-07	0.0201609	0.237	0.352
	MALAT1	-0.665313	1.42293e-12	3.93909e-08	0.98	0.991
	RPL28	0.645645	1.99132e-21	5.51256e-17	0.947	0.698
	RPS3	-0.639485	2.04551e-21	5.66259e-17	0.928	0.953
	YBX3	-0.63773	2.70449e-10	7.48684e-06	0.255	0.42
	TAGLN2	-0.631853	1.95958e-09	5.42471e-05	0.619	0.689
	B3GAT2	-0.627931	4.03562e-08	0.00111718	0.508	0.586
	MT-CYB	-0.608977	6.61691e-23	1.83176e-18	1	1
	RPL12	-0.600658	1.24001e-19	3.43272e-15	0.98	0.979
	RPL23A	-0.594903	1.35387e-19	3.74791e-15	0.972	0.964
	EMP3	0.586018	9.5276e-21	2.63753e-16	0.331	0.056
	FTL	-0.575291	2.85906e-10	7.91474e-06	0.785	0.834
	MT-ATP6	-0.560884	5.76759e-21	1.59664e-16	1	1
	RPS15	0.559736	2.94406e-15	8.15005e-11	0.836	0.574
	RPL32	-0.551165	1.9714e-21	5.45742e-17	0.998	0.997
	AL035078.1	-0.551033	2.10432e-07	0.0058254	0.491	0.559
	FOXP1	-0.546958	6.03991e-07	0.0167203	0.518	0.615
	SMAP2	-0.542509	3.1158e-07	0.00862548	0.503	0.583
	RPS24	-0.54207	7.70392e-15	2.13267e-10	0.977	0.976
	H3F3B	-0.538599	3.79631e-09	0.000105093	0.579	0.654
	RPL36	-0.533473	7.78526e-15	2.15519e-10	0.925	0.932
	FTH1	-0.532944	1.87571e-08	0.000519253	0.866	0.867
	RPS18	-0.531584	1.44789e-10	4.0082e-06	1	0.95
	RPL38	-0.510547	6.07239e-14	1.68102e-09	0.977	0.985
	RPL4	-0.510407	1.6245e-15	4.4971e-11	0.915	0.941
	CD52	-0.508832	5.20381e-14	1.44057e-09	0.972	0.964
	PARP14	0.506184	1.15265e-10	3.19087e-06	0.422	0.204
	RPS12	-0.505728	6.21748e-15	1.72118e-10	0.997	0.988
	RPL39	-0.504544	4.26124e-18	1.17964e-13	0.998	1
	RPL21	-0.498634	5.25846e-15	1.4557e-10	0.995	0.997
	RPL27A	-0.495423	1.46099e-15	4.04446e-11	0.993	0.979
	NCK2	-0.49057	2.0396e-07	0.00564622	0.124	0.243
	MT-ND4L	-0.485421	2.7654e-12	7.65547e-08	0.992	0.991
	RPS8	-0.479131	1.04056e-16	2.88059e-12	1	0.997
	RPS25	-0.478511	1.85101e-11	5.12414e-07	0.94	0.97
	MT-CO1	-0.478167	2.55058e-08	0.000706077	1	1
	S100A9	0.473471	2.20578e-11	6.10625e-07	0.187	0.033
	MT-ND2	-0.473218	1.58499e-15	4.38774e-11	1	1
	RPL34	-0.472555	2.42384e-15	6.70993e-11	1	0.997
	RPS11	-0.470699	2.10375e-15	5.82382e-11	0.997	0.991
	LIMD2	0.47069	1.27548e-09	3.53092e-05	0.726	0.494
	CORO1A	0.467365	1.6579e-11	4.58956e-07	0.586	0.322
	EEF1B2	-0.466835	5.95361e-08	0.00164814	0.836	0.849
	RPL3	-0.461141	6.20018e-12	1.7164e-07	0.968	0.982
	RPS27	-0.458672	2.05899e-21	5.69989e-17	1	0.997
	MT-ND5	-0.455869	4.27751e-12	1.18414e-07	1	1
	RPS23	-0.453763	2.61193e-15	7.23061e-11	0.997	0.997
	RPL37	-0.446767	5.85626e-14	1.62119e-09	0.998	0.994
	RPL6	-0.44636	2.96601e-11	8.21079e-07	0.967	0.979
	RPSA	-0.444201	1.01294e-09	2.80412e-05	0.915	0.891
	RPL7	-0.444152	1.88114e-09	5.20756e-05	0.893	0.917
	RPS7	-0.443947	1.96003e-10	5.42596e-06	0.925	0.926
	RPL35A	-0.443837	7.95735e-11	2.20283e-06	0.978	0.976
	B2M	-0.438957	4.15676e-16	1.15072e-11	0.997	1
	RPS13	-0.438098	4.55715e-13	1.26156e-08	0.992	0.991
	BLK	0.434581	6.08642e-16	1.6849e-11	0.235	0.03
	RPL5	-0.430742	1.20122e-11	3.32535e-07	0.973	0.979
	RPL9	-0.430368	4.76215e-14	1.31831e-09	0.998	1
	RPS16	-0.42926	1.52892e-10	4.2325e-06	0.988	0.982
	NAP1L1	-0.427339	3.04555e-07	0.008431	0.905	0.917
	RPL14	-0.425952	2.15024e-08	0.00059525	0.918	0.932
	MT-CO2	-0.423209	3.61664e-13	1.00119e-08	1	1
	NACA	-0.421739	6.31365e-07	0.0174781	0.798	0.802
	RPL31	-0.417543	4.02999e-14	1.11562e-09	0.998	0.997
	MT-ND1	-0.412075	3.98039e-12	1.10189e-07	1	1
	RPS21	-0.409625	2.77513e-08	0.00076824	0.972	0.956
	MT-ND3	-0.407659	2.42504e-11	6.71324e-07	1	1
	RPS3A	-0.406261	3.16762e-10	8.76891e-06	0.992	0.985
	MT-ND4	-0.405772	5.90406e-12	1.63442e-07	1	1
	GNAI2	0.401026	2.56231e-10	7.09323e-06	0.544	0.302
	LAPTM5	0.398624	4.23846e-10	1.17333e-05	0.808	0.565
	PPP1CA	0.398325	2.00034e-13	5.53753e-09	0.23	0.041
	TPT1	-0.395913	6.25242e-12	1.73086e-07	0.998	0.994
	RPS27A	-0.391136	3.89219e-10	1.07747e-05	0.998	0.994
	RPL11	-0.386166	1.76239e-11	4.87882e-07	0.993	0.982
	RPL41	-0.378259	2.50014e-07	0.00692115	0.978	0.973
	RPS6	-0.376721	5.04899e-12	1.39771e-07	1	0.997
	MT-CO3	-0.37246	1.58768e-09	4.39517e-05	1	1
	FXYD5	0.37232	1.41697e-09	3.92259e-05	0.531	0.29
	RPL19	-0.36948	4.53605e-07	0.0125571	0.977	0.967
	CD74	-0.36135	1.25747e-13	3.48105e-09	1	1
	RACK1	-0.357415	8.10657e-07	0.0224414	0.933	0.914
	CD79A	-0.353769	8.26845e-12	2.28896e-07	0.983	0.991
	RPS20	-0.347341	7.17107e-10	1.98517e-05	0.998	0.991
	RPS29	-0.339371	3.97696e-11	1.10094e-06	1	0.997
	MT-ATP8	-0.338002	9.77579e-09	0.000270623	0.983	0.979
	RPL13	-0.336447	3.21039e-07	0.00888734	0.987	0.985
	RPL13A	-0.333287	2.98104e-09	8.25243e-05	0.993	0.997
	RPL27	-0.330783	3.58691e-07	0.00992964	0.933	0.944
	RPL10	-0.309742	1.24753e-08	0.000345353	0.983	0.976
	NT5C	0.303113	1.28426e-09	3.55522e-05	0.134	0.015
	RPL23	-0.294889	1.95664e-07	0.00541657	0.99	0.988
	EEF1A1	-0.280823	1.59307e-08	0.000441009	1	1
	PPP1R9B	0.274656	2.67606e-08	0.000740815	0.192	0.056
	RPL37A	-0.273336	7.34008e-08	0.00203195	0.987	0.988
	BIN1	0.271601	2.59468e-08	0.000718286	0.187	0.053
	CYBC1	0.26682	1.47327e-08	0.000407846	0.165	0.038
	GPX4	0.263343	2.39235e-09	6.62275e-05	0.137	0.018
	HLA-DRA	-0.259842	4.63668e-08	0.00128357	0.998	0.997
	CD81	0.255881	1.33025e-08	0.000368253	0.275	0.107
	FOSB	0.254123	1.24807e-06	0.0345504	0.184	0.065
	CTBP1	0.251785	2.58958e-08	0.000716874	0.21	0.068
Plasma cells	PPP1CA	0.934896	1.30237e-07	0.00360534	0.583	0
	DNAJB14	0.818178	2.07983e-07	0.00575759	0.75	0.047
	SPINT2	0.800384	1.20358e-08	0.000333187	0.667	0
	DNAJC4	0.532833	1.12489e-06	0.0311404	0.583	0.023

## Sheet: Supplementary Table 8
Supplementary Table 8. Differences in cellular communication between tuberculosis and healthy control group.
Ligand	Receptor	Cell from logFC	Cell from q.value	Cell from	Cell to logFC	Cell to q.value	Cell to	Communication type
BTLA	CD247	0.0001	NA	CD4+ effector T cells	-0.394353	0.0300143	CD8+ effector T cells	Checkpoint
BTLA	CD247	0.0001	NA	CD4+ memory T cells	-0.394353	0.0300143	CD8+ effector T cells	Checkpoint
BTLA	CD247	0.0001	NA	CD4+ naive T cells	-0.394353	0.0300143	CD8+ effector T cells	Checkpoint
BTLA	CD247	0.0001	NA	CD4+ regulatory T cells	-0.394353	0.0300143	CD8+ effector T cells	Checkpoint
BTLA	CD247	0.0001	NA	CD8+ effector T cells	-0.394353	0.0300143	CD8+ effector T cells	Checkpoint
BTLA	CD247	0.0001	NA	CD8+ effector memory T cells	-0.394353	0.0300143	CD8+ effector T cells	Checkpoint
BTLA	CD247	0.0001	NA	CD8+ naive T cells	-0.394353	0.0300143	CD8+ effector T cells	Checkpoint
BTLA	CD247	0.0001	NA	Follicular B cells	-0.394353	0.0300143	CD8+ effector T cells	Checkpoint
BTLA	CD247	0.0001	NA	MAIT cellsa	-0.394353	0.0300143	CD8+ effector T cells	Checkpoint
BTLA	CD247	0.0001	NA	Megakaryocyte-like cells	-0.394353	0.0300143	CD8+ effector T cells	Checkpoint
BTLA	CD247	0.0001	NA	Memory B cells	-0.394353	0.0300143	CD8+ effector T cells	Checkpoint
BTLA	CD247	0.0001	NA	Myeloid dendritic cells	-0.394353	0.0300143	CD8+ effector T cells	Checkpoint
BTLA	CD247	0.0001	NA	Naive B cells	-0.394353	0.0300143	CD8+ effector T cells	Checkpoint
BTLA	CD247	0.0001	NA	Natural killer T cells	-0.394353	0.0300143	CD8+ effector T cells	Checkpoint
BTLA	CD247	0.0001	NA	NK cellsb	-0.394353	0.0300143	CD8+ effector T cells	Checkpoint
BTLA	CD247	0.0001	NA	Plasma cells	-0.394353	0.0300143	CD8+ effector T cells	Checkpoint
BTLA	CD247	0.0001	NA	Plasmacytoid dendritic cells	-0.394353	0.0300143	CD8+ effector T cells	Checkpoint
BTLA	TNFRSF14	0.0001	NA	CD4+ effector T cells	-0.591714	0.0312206	Intermediate monocytes	Checkpoint
BTLA	TNFRSF14	0.0001	NA	CD4+ memory T cells	-0.591714	0.0312206	Intermediate monocytes	Checkpoint
BTLA	TNFRSF14	0.0001	NA	CD4+ naive T cells	-0.591714	0.0312206	Intermediate monocytes	Checkpoint
BTLA	TNFRSF14	0.0001	NA	CD4+ regulatory T cells	-0.591714	0.0312206	Intermediate monocytes	Checkpoint
BTLA	TNFRSF14	0.0001	NA	CD8+ effector T cells	-0.591714	0.0312206	Intermediate monocytes	Checkpoint
BTLA	TNFRSF14	0.0001	NA	CD8+ effector memory T cells	-0.591714	0.0312206	Intermediate monocytes	Checkpoint
BTLA	TNFRSF14	0.0001	NA	CD8+ naive T cells	-0.591714	0.0312206	Intermediate monocytes	Checkpoint
BTLA	TNFRSF14	0.0001	NA	Follicular B cells	-0.591714	0.0312206	Intermediate monocytes	Checkpoint
BTLA	TNFRSF14	0.0001	NA	MAIT cells	-0.591714	0.0312206	Intermediate monocytes	Checkpoint
BTLA	TNFRSF14	0.0001	NA	Megakaryocyte-like cells	-0.591714	0.0312206	Intermediate monocytes	Checkpoint
BTLA	TNFRSF14	0.0001	NA	Memory B cells	-0.591714	0.0312206	Intermediate monocytes	Checkpoint
BTLA	TNFRSF14	0.0001	NA	Myeloid dendritic cells	-0.591714	0.0312206	Intermediate monocytes	Checkpoint
BTLA	TNFRSF14	0.0001	NA	Naive B cells	-0.591714	0.0312206	Intermediate monocytes	Checkpoint
BTLA	TNFRSF14	0.0001	NA	Natural killer T cells	-0.591714	0.0312206	Intermediate monocytes	Checkpoint
BTLA	TNFRSF14	0.0001	NA	NK cells	-0.591714	0.0312206	Intermediate monocytes	Checkpoint
BTLA	TNFRSF14	0.0001	NA	Plasma cells	-0.591714	0.0312206	Intermediate monocytes	Checkpoint
BTLA	TNFRSF14	0.0001	NA	Plasmacytoid dendritic cells	-0.591714	0.0312206	Intermediate monocytes	Checkpoint
BTLA	CD247	0.0001	NA	CD4+ effector T cells	-0.685801	7.26647e-31	NK cells	Checkpoint
BTLA	CD247	0.0001	NA	CD4+ memory T cells	-0.685801	7.26647e-31	NK cells	Checkpoint
BTLA	CD247	0.0001	NA	CD4+ naive T cells	-0.685801	7.26647e-31	NK cells	Checkpoint
BTLA	CD247	0.0001	NA	CD4+ regulatory T cells	-0.685801	7.26647e-31	NK cells	Checkpoint
BTLA	CD247	0.0001	NA	CD8+ effector T cells	-0.685801	7.26647e-31	NK cells	Checkpoint
BTLA	CD247	0.0001	NA	CD8+ effector memory T cells	-0.685801	7.26647e-31	NK cells	Checkpoint
BTLA	CD247	0.0001	NA	CD8+ naive T cells	-0.685801	7.26647e-31	NK cells	Checkpoint
BTLA	CD247	0.0001	NA	Follicular B cells	-0.685801	7.26647e-31	NK cells	Checkpoint
BTLA	CD247	0.0001	NA	MAIT cells	-0.685801	7.26647e-31	NK cells	Checkpoint
BTLA	CD247	0.0001	NA	Megakaryocyte-like cells	-0.685801	7.26647e-31	NK cells	Checkpoint
BTLA	CD247	0.0001	NA	Memory B cells	-0.685801	7.26647e-31	NK cells	Checkpoint
BTLA	CD247	0.0001	NA	Myeloid dendritic cells	-0.685801	7.26647e-31	NK cells	Checkpoint
BTLA	CD247	0.0001	NA	Naive B cells	-0.685801	7.26647e-31	NK cells	Checkpoint
BTLA	CD247	0.0001	NA	Natural killer T cells	-0.685801	7.26647e-31	NK cells	Checkpoint
BTLA	CD247	0.0001	NA	NK cells	-0.685801	7.26647e-31	NK cells	Checkpoint
BTLA	CD247	0.0001	NA	Plasma cells	-0.685801	7.26647e-31	NK cells	Checkpoint
BTLA	CD247	0.0001	NA	Plasmacytoid dendritic cells	-0.685801	7.26647e-31	NK cells	Checkpoint
BTLA	CD79A	0.0001	NA	CD4+ effector T cells	-1.99328	0.0032798	Plasma cells	Checkpoint
BTLA	CD79A	0.0001	NA	CD4+ memory T cells	-1.99328	0.0032798	Plasma cells	Checkpoint
BTLA	CD79A	0.0001	NA	CD4+ naive T cells	-1.99328	0.0032798	Plasma cells	Checkpoint
BTLA	CD79A	0.0001	NA	CD4+ regulatory T cells	-1.99328	0.0032798	Plasma cells	Checkpoint
BTLA	CD79A	0.0001	NA	CD8+ effector T cells	-1.99328	0.0032798	Plasma cells	Checkpoint
BTLA	CD79A	0.0001	NA	CD8+ effector memory T cells	-1.99328	0.0032798	Plasma cells	Checkpoint
BTLA	CD79A	0.0001	NA	CD8+ naive T cells	-1.99328	0.0032798	Plasma cells	Checkpoint
BTLA	CD79A	0.0001	NA	Follicular B cells	-1.99328	0.0032798	Plasma cells	Checkpoint
BTLA	CD79A	0.0001	NA	MAIT cells	-1.99328	0.0032798	Plasma cells	Checkpoint
BTLA	CD79A	0.0001	NA	Megakaryocyte-like cells	-1.99328	0.0032798	Plasma cells	Checkpoint
BTLA	CD79A	0.0001	NA	Memory B cells	-1.99328	0.0032798	Plasma cells	Checkpoint
BTLA	CD79A	0.0001	NA	Myeloid dendritic cells	-1.99328	0.0032798	Plasma cells	Checkpoint
BTLA	CD79A	0.0001	NA	Naive B cells	-1.99328	0.0032798	Plasma cells	Checkpoint
BTLA	CD79A	0.0001	NA	Natural killer T cells	-1.99328	0.0032798	Plasma cells	Checkpoint
BTLA	CD79A	0.0001	NA	NK cells	-1.99328	0.0032798	Plasma cells	Checkpoint
BTLA	CD79A	0.0001	NA	Plasma cells	-1.99328	0.0032798	Plasma cells	Checkpoint
BTLA	CD79A	0.0001	NA	Plasmacytoid dendritic cells	-1.99328	0.0032798	Plasma cells	Checkpoint
CD24	SIGLEC10	-0.694062	0.00452787	Memory B cells	0.0001	NA	CD4+ effector T cells	Checkpoint
CD24	SIGLEC10	-0.694062	0.00452787	Memory B cells	0.0001	NA	CD4+ memory T cells	Checkpoint
CD24	SIGLEC10	-0.694062	0.00452787	Memory B cells	0.0001	NA	CD4+ naive T cells	Checkpoint
CD24	SIGLEC10	-0.694062	0.00452787	Memory B cells	0.0001	NA	CD4+ regulatory T cells	Checkpoint
CD24	SIGLEC10	-0.694062	0.00452787	Memory B cells	0.0001	NA	CD8+ effector T cells	Checkpoint
CD24	SIGLEC10	-0.694062	0.00452787	Memory B cells	0.0001	NA	CD8+ effector memory T cells	Checkpoint
CD24	SIGLEC10	-0.694062	0.00452787	Memory B cells	0.0001	NA	CD8+ naive T cells	Checkpoint
CD24	SIGLEC10	-0.694062	0.00452787	Memory B cells	0.0001	NA	Classical monocytes	Checkpoint
CD24	SIGLEC10	-0.694062	0.00452787	Memory B cells	0.0001	NA	Follicular B cells	Checkpoint
CD24	SIGLEC10	-0.694062	0.00452787	Memory B cells	0.0001	NA	Intermediate monocytes	Checkpoint
CD24	SIGLEC10	-0.694062	0.00452787	Memory B cells	0.0001	NA	MAIT cells	Checkpoint
CD24	SIGLEC10	-0.694062	0.00452787	Memory B cells	0.0001	NA	Megakaryocyte-like cells	Checkpoint
CD24	SIGLEC10	-0.694062	0.00452787	Memory B cells	0.0001	NA	Memory B cells	Checkpoint
CD24	SIGLEC10	-0.694062	0.00452787	Memory B cells	0.0001	NA	Monocytes/macrophages	Checkpoint
CD24	SIGLEC10	-0.694062	0.00452787	Memory B cells	0.0001	NA	Myeloid dendritic cells	Checkpoint
CD24	SIGLEC10	-0.694062	0.00452787	Memory B cells	0.0001	NA	Naive B cells	Checkpoint
CD24	SIGLEC10	-0.694062	0.00452787	Memory B cells	0.0001	NA	Natural killer T cells	Checkpoint
CD24	SIGLEC10	-0.694062	0.00452787	Memory B cells	0.0001	NA	NK cells	Checkpoint
CD24	SIGLEC10	-0.694062	0.00452787	Memory B cells	0.0001	NA	Non-classical monocytes	Checkpoint
CD24	SIGLEC10	-0.694062	0.00452787	Memory B cells	0.0001	NA	Plasma cells	Checkpoint
CD24	SIGLEC10	-0.694062	0.00452787	Memory B cells	0.0001	NA	Plasmacytoid dendritic cells	Checkpoint
CD24	SIGLEC10	-0.867657	0.0253321	Follicular B cells	0.0001	NA	CD4+ effector T cells	Checkpoint
CD24	SIGLEC10	-0.867657	0.0253321	Follicular B cells	0.0001	NA	CD4+ memory T cells	Checkpoint
CD24	SIGLEC10	-0.867657	0.0253321	Follicular B cells	0.0001	NA	CD4+ naive T cells	Checkpoint
CD24	SIGLEC10	-0.867657	0.0253321	Follicular B cells	0.0001	NA	CD4+ regulatory T cells	Checkpoint
CD24	SIGLEC10	-0.867657	0.0253321	Follicular B cells	0.0001	NA	CD8+ effector T cells	Checkpoint
CD24	SIGLEC10	-0.867657	0.0253321	Follicular B cells	0.0001	NA	CD8+ effector memory T cells	Checkpoint
CD24	SIGLEC10	-0.867657	0.0253321	Follicular B cells	0.0001	NA	CD8+ naive T cells	Checkpoint
CD24	SIGLEC10	-0.867657	0.0253321	Follicular B cells	0.0001	NA	Classical monocytes	Checkpoint
CD24	SIGLEC10	-0.867657	0.0253321	Follicular B cells	0.0001	NA	Follicular B cells	Checkpoint
CD24	SIGLEC10	-0.867657	0.0253321	Follicular B cells	0.0001	NA	Intermediate monocytes	Checkpoint
CD24	SIGLEC10	-0.867657	0.0253321	Follicular B cells	0.0001	NA	MAIT cells	Checkpoint
CD24	SIGLEC10	-0.867657	0.0253321	Follicular B cells	0.0001	NA	Megakaryocyte-like cells	Checkpoint
CD24	SIGLEC10	-0.867657	0.0253321	Follicular B cells	0.0001	NA	Memory B cells	Checkpoint
CD24	SIGLEC10	-0.867657	0.0253321	Follicular B cells	0.0001	NA	Monocytes/macrophages	Checkpoint
CD24	SIGLEC10	-0.867657	0.0253321	Follicular B cells	0.0001	NA	Myeloid dendritic cells	Checkpoint
CD24	SIGLEC10	-0.867657	0.0253321	Follicular B cells	0.0001	NA	Naive B cells	Checkpoint
CD24	SIGLEC10	-0.867657	0.0253321	Follicular B cells	0.0001	NA	Natural killer T cells	Checkpoint
CD24	SIGLEC10	-0.867657	0.0253321	Follicular B cells	0.0001	NA	NK cells	Checkpoint
CD24	SIGLEC10	-0.867657	0.0253321	Follicular B cells	0.0001	NA	Non-classical monocytes	Checkpoint
CD24	SIGLEC10	-0.867657	0.0253321	Follicular B cells	0.0001	NA	Plasma cells	Checkpoint
CD24	SIGLEC10	-0.867657	0.0253321	Follicular B cells	0.0001	NA	Plasmacytoid dendritic cells	Checkpoint
CD40LG	ITGB2	0.0001	NA	CD4+ effector T cells	-0.241731	4.17321e-06	NK cells	Checkpoint
CD40LG	ITGB2	0.0001	NA	CD4+ memory T cells	-0.241731	4.17321e-06	NK cells	Checkpoint
CD40LG	ITGB2	0.0001	NA	CD4+ naive T cells	-0.241731	4.17321e-06	NK cells	Checkpoint
CD40LG	ITGB2	0.0001	NA	CD4+ regulatory T cells	-0.241731	4.17321e-06	NK cells	Checkpoint
CD40LG	ITGB2	0.0001	NA	CD8+ effector T cells	-0.241731	4.17321e-06	NK cells	Checkpoint
CD40LG	ITGB2	0.0001	NA	CD8+ effector memory T cells	-0.241731	4.17321e-06	NK cells	Checkpoint
CD40LG	ITGB2	0.0001	NA	CD8+ naive T cells	-0.241731	4.17321e-06	NK cells	Checkpoint
CD40LG	ITGB2	0.0001	NA	Classical monocytes	-0.241731	4.17321e-06	NK cells	Checkpoint
CD40LG	ITGB2	0.0001	NA	Intermediate monocytes	-0.241731	4.17321e-06	NK cells	Checkpoint
CD40LG	ITGB2	0.0001	NA	MAIT cells	-0.241731	4.17321e-06	NK cells	Checkpoint
CD40LG	ITGB2	0.0001	NA	Megakaryocyte-like cells	-0.241731	4.17321e-06	NK cells	Checkpoint
CD40LG	ITGB2	0.0001	NA	Memory B cells	-0.241731	4.17321e-06	NK cells	Checkpoint
CD40LG	ITGB2	0.0001	NA	Myeloid dendritic cells	-0.241731	4.17321e-06	NK cells	Checkpoint
CD40LG	ITGB2	0.0001	NA	Naive B cells	-0.241731	4.17321e-06	NK cells	Checkpoint
CD40LG	ITGB2	0.0001	NA	Natural killer T cells	-0.241731	4.17321e-06	NK cells	Checkpoint
CD40LG	ITGB2	0.0001	NA	NK cells	-0.241731	4.17321e-06	NK cells	Checkpoint
CD40LG	ITGB2	0.0001	NA	Non-classical monocytes	-0.241731	4.17321e-06	NK cells	Checkpoint
CD40LG	ITGAM	0.0001	NA	CD4+ effector T cells	-0.472067	6.31515e-09	NK cells	Checkpoint
CD40LG	ITGAM	0.0001	NA	CD4+ memory T cells	-0.472067	6.31515e-09	NK cells	Checkpoint
CD40LG	ITGAM	0.0001	NA	CD4+ naive T cells	-0.472067	6.31515e-09	NK cells	Checkpoint
CD40LG	ITGAM	0.0001	NA	CD4+ regulatory T cells	-0.472067	6.31515e-09	NK cells	Checkpoint
CD40LG	ITGAM	0.0001	NA	CD8+ effector T cells	-0.472067	6.31515e-09	NK cells	Checkpoint
CD40LG	ITGAM	0.0001	NA	CD8+ effector memory T cells	-0.472067	6.31515e-09	NK cells	Checkpoint
CD40LG	ITGAM	0.0001	NA	CD8+ naive T cells	-0.472067	6.31515e-09	NK cells	Checkpoint
CD40LG	ITGAM	0.0001	NA	Classical monocytes	-0.472067	6.31515e-09	NK cells	Checkpoint
CD40LG	ITGAM	0.0001	NA	Intermediate monocytes	-0.472067	6.31515e-09	NK cells	Checkpoint
CD40LG	ITGAM	0.0001	NA	MAIT cells	-0.472067	6.31515e-09	NK cells	Checkpoint
CD40LG	ITGAM	0.0001	NA	Megakaryocyte-like cells	-0.472067	6.31515e-09	NK cells	Checkpoint
CD40LG	ITGAM	0.0001	NA	Memory B cells	-0.472067	6.31515e-09	NK cells	Checkpoint
CD40LG	ITGAM	0.0001	NA	Myeloid dendritic cells	-0.472067	6.31515e-09	NK cells	Checkpoint
CD40LG	ITGAM	0.0001	NA	Naive B cells	-0.472067	6.31515e-09	NK cells	Checkpoint
CD40LG	ITGAM	0.0001	NA	Natural killer T cells	-0.472067	6.31515e-09	NK cells	Checkpoint
CD40LG	ITGAM	0.0001	NA	NK cells	-0.472067	6.31515e-09	NK cells	Checkpoint
CD40LG	ITGAM	0.0001	NA	Non-classical monocytes	-0.472067	6.31515e-09	NK cells	Checkpoint
CD40LG	ITGAM	0.0001	NA	CD4+ effector T cells	-0.495815	0.00579362	CD8+ effector T cells	Checkpoint
CD40LG	ITGAM	0.0001	NA	CD4+ memory T cells	-0.495815	0.00579362	CD8+ effector T cells	Checkpoint
CD40LG	ITGAM	0.0001	NA	CD4+ naive T cells	-0.495815	0.00579362	CD8+ effector T cells	Checkpoint
CD40LG	ITGAM	0.0001	NA	CD4+ regulatory T cells	-0.495815	0.00579362	CD8+ effector T cells	Checkpoint
CD40LG	ITGAM	0.0001	NA	CD8+ effector T cells	-0.495815	0.00579362	CD8+ effector T cells	Checkpoint
CD40LG	ITGAM	0.0001	NA	CD8+ effector memory T cells	-0.495815	0.00579362	CD8+ effector T cells	Checkpoint
CD40LG	ITGAM	0.0001	NA	CD8+ naive T cells	-0.495815	0.00579362	CD8+ effector T cells	Checkpoint
CD40LG	ITGAM	0.0001	NA	Classical monocytes	-0.495815	0.00579362	CD8+ effector T cells	Checkpoint
CD40LG	ITGAM	0.0001	NA	Intermediate monocytes	-0.495815	0.00579362	CD8+ effector T cells	Checkpoint
CD40LG	ITGAM	0.0001	NA	MAIT cells	-0.495815	0.00579362	CD8+ effector T cells	Checkpoint
CD40LG	ITGAM	0.0001	NA	Megakaryocyte-like cells	-0.495815	0.00579362	CD8+ effector T cells	Checkpoint
CD40LG	ITGAM	0.0001	NA	Memory B cells	-0.495815	0.00579362	CD8+ effector T cells	Checkpoint
CD40LG	ITGAM	0.0001	NA	Myeloid dendritic cells	-0.495815	0.00579362	CD8+ effector T cells	Checkpoint
CD40LG	ITGAM	0.0001	NA	Naive B cells	-0.495815	0.00579362	CD8+ effector T cells	Checkpoint
CD40LG	ITGAM	0.0001	NA	Natural killer T cells	-0.495815	0.00579362	CD8+ effector T cells	Checkpoint
CD40LG	ITGAM	0.0001	NA	NK cells	-0.495815	0.00579362	CD8+ effector T cells	Checkpoint
CD40LG	ITGAM	0.0001	NA	Non-classical monocytes	-0.495815	0.00579362	CD8+ effector T cells	Checkpoint
CD70	CD27	0.0001	NA	CD4+ effector T cells	-2.60702	0.000552093	Plasma cells	Checkpoint
CD70	CD27	0.0001	NA	CD4+ memory T cells	-2.60702	0.000552093	Plasma cells	Checkpoint
CD70	CD27	0.0001	NA	CD4+ regulatory T cells	-2.60702	0.000552093	Plasma cells	Checkpoint
CD70	CD27	0.0001	NA	CD8+ effector T cells	-2.60702	0.000552093	Plasma cells	Checkpoint
CD70	CD27	0.0001	NA	CD8+ effector memory T cells	-2.60702	0.000552093	Plasma cells	Checkpoint
CD70	CD27	0.0001	NA	Follicular B cells	-2.60702	0.000552093	Plasma cells	Checkpoint
CD70	CD27	0.0001	NA	MAIT cells	-2.60702	0.000552093	Plasma cells	Checkpoint
CD70	CD27	0.0001	NA	Memory B cells	-2.60702	0.000552093	Plasma cells	Checkpoint
CD70	CD27	0.0001	NA	Myeloid dendritic cells	-2.60702	0.000552093	Plasma cells	Checkpoint
CD70	CD27	0.0001	NA	Naive B cells	-2.60702	0.000552093	Plasma cells	Checkpoint
CD70	CD27	0.0001	NA	Natural killer T cells	-2.60702	0.000552093	Plasma cells	Checkpoint
CD70	CD27	0.0001	NA	NK cells	-2.60702	0.000552093	Plasma cells	Checkpoint
LGALS9	HAVCR2	-0.355047	0.00196455	Non-classical monocytes	0.0001	NA	CD4+ effector T cells	Checkpoint
LGALS9	HAVCR2	-0.355047	0.00196455	Non-classical monocytes	0.0001	NA	CD4+ memory T cells	Checkpoint
LGALS9	HAVCR2	-0.355047	0.00196455	Non-classical monocytes	0.0001	NA	CD4+ naive T cells	Checkpoint
LGALS9	HAVCR2	-0.355047	0.00196455	Non-classical monocytes	0.0001	NA	CD4+ regulatory T cells	Checkpoint
LGALS9	HAVCR2	-0.355047	0.00196455	Non-classical monocytes	0.0001	NA	CD8+ effector T cells	Checkpoint
LGALS9	HAVCR2	-0.355047	0.00196455	Non-classical monocytes	0.0001	NA	CD8+ effector memory T cells	Checkpoint
LGALS9	HAVCR2	-0.355047	0.00196455	Non-classical monocytes	0.0001	NA	CD8+ naive T cells	Checkpoint
LGALS9	HAVCR2	-0.355047	0.00196455	Non-classical monocytes	0.0001	NA	Classical monocytes	Checkpoint
LGALS9	HAVCR2	-0.355047	0.00196455	Non-classical monocytes	0.0001	NA	Follicular B cells	Checkpoint
LGALS9	HAVCR2	-0.355047	0.00196455	Non-classical monocytes	0.0001	NA	Intermediate monocytes	Checkpoint
LGALS9	HAVCR2	-0.355047	0.00196455	Non-classical monocytes	0.0001	NA	MAIT cells	Checkpoint
LGALS9	HAVCR2	-0.355047	0.00196455	Non-classical monocytes	0.0001	NA	Megakaryocyte-like cells	Checkpoint
LGALS9	HAVCR2	-0.355047	0.00196455	Non-classical monocytes	0.0001	NA	Memory B cells	Checkpoint
LGALS9	HAVCR2	-0.355047	0.00196455	Non-classical monocytes	0.0001	NA	Monocytes/macrophages	Checkpoint
LGALS9	HAVCR2	-0.355047	0.00196455	Non-classical monocytes	0.0001	NA	Myeloid dendritic cells	Checkpoint
LGALS9	HAVCR2	-0.355047	0.00196455	Non-classical monocytes	0.0001	NA	Naive B cells	Checkpoint
LGALS9	HAVCR2	-0.355047	0.00196455	Non-classical monocytes	0.0001	NA	Natural killer T cells	Checkpoint
LGALS9	HAVCR2	-0.355047	0.00196455	Non-classical monocytes	0.0001	NA	NK cells	Checkpoint
LGALS9	HAVCR2	-0.355047	0.00196455	Non-classical monocytes	0.0001	NA	Non-classical monocytes	Checkpoint
LGALS9	HAVCR2	-0.355047	0.00196455	Non-classical monocytes	0.0001	NA	Plasma cells	Checkpoint
LGALS9	HAVCR2	-0.355047	0.00196455	Non-classical monocytes	0.0001	NA	Plasmacytoid dendritic cells	Checkpoint
LGALS9	HAVCR2	-0.392779	0.0273237	Myeloid dendritic cells	0.0001	NA	CD4+ effector T cells	Checkpoint
LGALS9	HAVCR2	-0.392779	0.0273237	Myeloid dendritic cells	0.0001	NA	CD4+ memory T cells	Checkpoint
LGALS9	HAVCR2	-0.392779	0.0273237	Myeloid dendritic cells	0.0001	NA	CD4+ naive T cells	Checkpoint
LGALS9	HAVCR2	-0.392779	0.0273237	Myeloid dendritic cells	0.0001	NA	CD4+ regulatory T cells	Checkpoint
LGALS9	HAVCR2	-0.392779	0.0273237	Myeloid dendritic cells	0.0001	NA	CD8+ effector T cells	Checkpoint
LGALS9	HAVCR2	-0.392779	0.0273237	Myeloid dendritic cells	0.0001	NA	CD8+ effector memory T cells	Checkpoint
LGALS9	HAVCR2	-0.392779	0.0273237	Myeloid dendritic cells	0.0001	NA	CD8+ naive T cells	Checkpoint
LGALS9	HAVCR2	-0.392779	0.0273237	Myeloid dendritic cells	0.0001	NA	Classical monocytes	Checkpoint
LGALS9	HAVCR2	-0.392779	0.0273237	Myeloid dendritic cells	0.0001	NA	Follicular B cells	Checkpoint
LGALS9	HAVCR2	-0.392779	0.0273237	Myeloid dendritic cells	0.0001	NA	Intermediate monocytes	Checkpoint
LGALS9	HAVCR2	-0.392779	0.0273237	Myeloid dendritic cells	0.0001	NA	MAIT cells	Checkpoint
LGALS9	HAVCR2	-0.392779	0.0273237	Myeloid dendritic cells	0.0001	NA	Megakaryocyte-like cells	Checkpoint
LGALS9	HAVCR2	-0.392779	0.0273237	Myeloid dendritic cells	0.0001	NA	Memory B cells	Checkpoint
LGALS9	HAVCR2	-0.392779	0.0273237	Myeloid dendritic cells	0.0001	NA	Monocytes/macrophages	Checkpoint
LGALS9	HAVCR2	-0.392779	0.0273237	Myeloid dendritic cells	0.0001	NA	Myeloid dendritic cells	Checkpoint
LGALS9	HAVCR2	-0.392779	0.0273237	Myeloid dendritic cells	0.0001	NA	Naive B cells	Checkpoint
LGALS9	HAVCR2	-0.392779	0.0273237	Myeloid dendritic cells	0.0001	NA	Natural killer T cells	Checkpoint
LGALS9	HAVCR2	-0.392779	0.0273237	Myeloid dendritic cells	0.0001	NA	NK cells	Checkpoint
LGALS9	HAVCR2	-0.392779	0.0273237	Myeloid dendritic cells	0.0001	NA	Non-classical monocytes	Checkpoint
LGALS9	HAVCR2	-0.392779	0.0273237	Myeloid dendritic cells	0.0001	NA	Plasma cells	Checkpoint
LGALS9	HAVCR2	-0.392779	0.0273237	Myeloid dendritic cells	0.0001	NA	Plasmacytoid dendritic cells	Checkpoint
TNFRSF14	BTLA	-0.591714	0.0312206	Intermediate monocytes	0.0001	NA	CD4+ effector T cells	Checkpoint
TNFRSF14	BTLA	-0.591714	0.0312206	Intermediate monocytes	0.0001	NA	CD4+ memory T cells	Checkpoint
TNFRSF14	BTLA	-0.591714	0.0312206	Intermediate monocytes	0.0001	NA	CD4+ naive T cells	Checkpoint
TNFRSF14	BTLA	-0.591714	0.0312206	Intermediate monocytes	0.0001	NA	CD4+ regulatory T cells	Checkpoint
TNFRSF14	BTLA	-0.591714	0.0312206	Intermediate monocytes	0.0001	NA	CD8+ effector T cells	Checkpoint
TNFRSF14	BTLA	-0.591714	0.0312206	Intermediate monocytes	0.0001	NA	CD8+ effector memory T cells	Checkpoint
TNFRSF14	BTLA	-0.591714	0.0312206	Intermediate monocytes	0.0001	NA	CD8+ naive T cells	Checkpoint
TNFRSF14	BTLA	-0.591714	0.0312206	Intermediate monocytes	0.0001	NA	Follicular B cells	Checkpoint
TNFRSF14	BTLA	-0.591714	0.0312206	Intermediate monocytes	0.0001	NA	MAIT cells	Checkpoint
TNFRSF14	BTLA	-0.591714	0.0312206	Intermediate monocytes	0.0001	NA	Megakaryocyte-like cells	Checkpoint
TNFRSF14	BTLA	-0.591714	0.0312206	Intermediate monocytes	0.0001	NA	Memory B cells	Checkpoint
TNFRSF14	BTLA	-0.591714	0.0312206	Intermediate monocytes	0.0001	NA	Myeloid dendritic cells	Checkpoint
TNFRSF14	BTLA	-0.591714	0.0312206	Intermediate monocytes	0.0001	NA	Naive B cells	Checkpoint
TNFRSF14	BTLA	-0.591714	0.0312206	Intermediate monocytes	0.0001	NA	Natural killer T cells	Checkpoint
TNFRSF14	BTLA	-0.591714	0.0312206	Intermediate monocytes	0.0001	NA	NK cells	Checkpoint
TNFRSF14	BTLA	-0.591714	0.0312206	Intermediate monocytes	0.0001	NA	Plasma cells	Checkpoint
TNFRSF14	BTLA	-0.591714	0.0312206	Intermediate monocytes	0.0001	NA	Plasmacytoid dendritic cells	Checkpoint
TNFSF14	LTBR	0.0001	NA	CD4+ effector T cells	-0.312769	1.84354e-05	Classical monocytes	Checkpoint
TNFSF14	LTBR	0.0001	NA	CD4+ memory T cells	-0.312769	1.84354e-05	Classical monocytes	Checkpoint
TNFSF14	LTBR	0.0001	NA	CD4+ naive T cells	-0.312769	1.84354e-05	Classical monocytes	Checkpoint
TNFSF14	LTBR	0.0001	NA	CD4+ regulatory T cells	-0.312769	1.84354e-05	Classical monocytes	Checkpoint
TNFSF14	LTBR	0.0001	NA	CD8+ effector T cells	-0.312769	1.84354e-05	Classical monocytes	Checkpoint
TNFSF14	LTBR	0.0001	NA	CD8+ effector memory T cells	-0.312769	1.84354e-05	Classical monocytes	Checkpoint
TNFSF14	LTBR	0.0001	NA	CD8+ naive T cells	-0.312769	1.84354e-05	Classical monocytes	Checkpoint
TNFSF14	LTBR	0.0001	NA	Classical monocytes	-0.312769	1.84354e-05	Classical monocytes	Checkpoint
TNFSF14	LTBR	0.0001	NA	Follicular B cells	-0.312769	1.84354e-05	Classical monocytes	Checkpoint
TNFSF14	LTBR	0.0001	NA	Intermediate monocytes	-0.312769	1.84354e-05	Classical monocytes	Checkpoint
TNFSF14	LTBR	0.0001	NA	MAIT cells	-0.312769	1.84354e-05	Classical monocytes	Checkpoint
TNFSF14	LTBR	0.0001	NA	Megakaryocyte-like cells	-0.312769	1.84354e-05	Classical monocytes	Checkpoint
TNFSF14	LTBR	0.0001	NA	Monocytes/macrophages	-0.312769	1.84354e-05	Classical monocytes	Checkpoint
TNFSF14	LTBR	0.0001	NA	Myeloid dendritic cells	-0.312769	1.84354e-05	Classical monocytes	Checkpoint
TNFSF14	LTBR	0.0001	NA	Natural killer T cells	-0.312769	1.84354e-05	Classical monocytes	Checkpoint
TNFSF14	LTBR	0.0001	NA	NK cells	-0.312769	1.84354e-05	Classical monocytes	Checkpoint
TNFSF14	LTBR	0.0001	NA	Non-classical monocytes	-0.312769	1.84354e-05	Classical monocytes	Checkpoint
TNFSF14	LTBR	0.0001	NA	CD4+ effector T cells	-0.480772	0.00206834	Intermediate monocytes	Checkpoint
TNFSF14	LTBR	0.0001	NA	CD4+ memory T cells	-0.480772	0.00206834	Intermediate monocytes	Checkpoint
TNFSF14	LTBR	0.0001	NA	CD4+ naive T cells	-0.480772	0.00206834	Intermediate monocytes	Checkpoint
TNFSF14	LTBR	0.0001	NA	CD4+ regulatory T cells	-0.480772	0.00206834	Intermediate monocytes	Checkpoint
TNFSF14	LTBR	0.0001	NA	CD8+ effector T cells	-0.480772	0.00206834	Intermediate monocytes	Checkpoint
TNFSF14	LTBR	0.0001	NA	CD8+ effector memory T cells	-0.480772	0.00206834	Intermediate monocytes	Checkpoint
TNFSF14	LTBR	0.0001	NA	CD8+ naive T cells	-0.480772	0.00206834	Intermediate monocytes	Checkpoint
TNFSF14	LTBR	0.0001	NA	Classical monocytes	-0.480772	0.00206834	Intermediate monocytes	Checkpoint
TNFSF14	LTBR	0.0001	NA	Follicular B cells	-0.480772	0.00206834	Intermediate monocytes	Checkpoint
TNFSF14	LTBR	0.0001	NA	Intermediate monocytes	-0.480772	0.00206834	Intermediate monocytes	Checkpoint
TNFSF14	LTBR	0.0001	NA	MAIT cells	-0.480772	0.00206834	Intermediate monocytes	Checkpoint
TNFSF14	LTBR	0.0001	NA	Megakaryocyte-like cells	-0.480772	0.00206834	Intermediate monocytes	Checkpoint
TNFSF14	LTBR	0.0001	NA	Monocytes/macrophages	-0.480772	0.00206834	Intermediate monocytes	Checkpoint
TNFSF14	LTBR	0.0001	NA	Myeloid dendritic cells	-0.480772	0.00206834	Intermediate monocytes	Checkpoint
TNFSF14	LTBR	0.0001	NA	Natural killer T cells	-0.480772	0.00206834	Intermediate monocytes	Checkpoint
TNFSF14	LTBR	0.0001	NA	NK cells	-0.480772	0.00206834	Intermediate monocytes	Checkpoint
TNFSF14	LTBR	0.0001	NA	Non-classical monocytes	-0.480772	0.00206834	Intermediate monocytes	Checkpoint
TNFSF14	TNFRSF14	0.0001	NA	CD4+ effector T cells	-0.591714	0.0312206	Intermediate monocytes	Checkpoint
TNFSF14	TNFRSF14	0.0001	NA	CD4+ memory T cells	-0.591714	0.0312206	Intermediate monocytes	Checkpoint
TNFSF14	TNFRSF14	0.0001	NA	CD4+ naive T cells	-0.591714	0.0312206	Intermediate monocytes	Checkpoint
TNFSF14	TNFRSF14	0.0001	NA	CD4+ regulatory T cells	-0.591714	0.0312206	Intermediate monocytes	Checkpoint
TNFSF14	TNFRSF14	0.0001	NA	CD8+ effector T cells	-0.591714	0.0312206	Intermediate monocytes	Checkpoint
TNFSF14	TNFRSF14	0.0001	NA	CD8+ effector memory T cells	-0.591714	0.0312206	Intermediate monocytes	Checkpoint
TNFSF14	TNFRSF14	0.0001	NA	CD8+ naive T cells	-0.591714	0.0312206	Intermediate monocytes	Checkpoint
TNFSF14	TNFRSF14	0.0001	NA	Classical monocytes	-0.591714	0.0312206	Intermediate monocytes	Checkpoint
TNFSF14	TNFRSF14	0.0001	NA	Follicular B cells	-0.591714	0.0312206	Intermediate monocytes	Checkpoint
TNFSF14	TNFRSF14	0.0001	NA	Intermediate monocytes	-0.591714	0.0312206	Intermediate monocytes	Checkpoint
TNFSF14	TNFRSF14	0.0001	NA	MAIT cells	-0.591714	0.0312206	Intermediate monocytes	Checkpoint
TNFSF14	TNFRSF14	0.0001	NA	Megakaryocyte-like cells	-0.591714	0.0312206	Intermediate monocytes	Checkpoint
TNFSF14	TNFRSF14	0.0001	NA	Monocytes/macrophages	-0.591714	0.0312206	Intermediate monocytes	Checkpoint
TNFSF14	TNFRSF14	0.0001	NA	Myeloid dendritic cells	-0.591714	0.0312206	Intermediate monocytes	Checkpoint
TNFSF14	TNFRSF14	0.0001	NA	Natural killer T cells	-0.591714	0.0312206	Intermediate monocytes	Checkpoint
TNFSF14	TNFRSF14	0.0001	NA	NK cells	-0.591714	0.0312206	Intermediate monocytes	Checkpoint
TNFSF14	TNFRSF14	0.0001	NA	Non-classical monocytes	-0.591714	0.0312206	Intermediate monocytes	Checkpoint
CCL2	CCR2	0.0001	NA	Classical monocytes	-0.449896	5.92493e-08	Classical monocytes	Cytokine
CCL2	CCR2	0.0001	NA	Intermediate monocytes	-0.449896	5.92493e-08	Classical monocytes	Cytokine
CCL2	CCR2	0.0001	NA	Megakaryocyte-like cells	-0.449896	5.92493e-08	Classical monocytes	Cytokine
CCL2	CCR2	0.0001	NA	Monocytes/macrophages	-0.449896	5.92493e-08	Classical monocytes	Cytokine
CCL2	CCR2	0.0001	NA	Myeloid dendritic cells	-0.449896	5.92493e-08	Classical monocytes	Cytokine
CCL3	ACKR2	1.95302	0.000702332	Monocytes/macrophages	0.0001	NA	CD4+ regulatory T cells	Cytokine
CCL3	ACKR2	1.95302	0.000702332	Monocytes/macrophages	0.0001	NA	Intermediate monocytes	Cytokine
CCL3	ACKR2	1.95302	0.000702332	Monocytes/macrophages	0.0001	NA	Myeloid dendritic cells	Cytokine
CCL3	ACKR2	1.95302	0.000702332	Monocytes/macrophages	0.0001	NA	Naive B cells	Cytokine
CCL3	ACKR2	1.95302	0.000702332	Monocytes/macrophages	0.0001	NA	Non-classical monocytes	Cytokine
CCL3	CCR1	1.95302	0.000702332	Monocytes/macrophages	0.0001	NA	CD4+ effector T cells	Cytokine
CCL3	CCR1	1.95302	0.000702332	Monocytes/macrophages	0.0001	NA	CD4+ memory T cells	Cytokine
CCL3	CCR1	1.95302	0.000702332	Monocytes/macrophages	0.0001	NA	CD4+ naive T cells	Cytokine
CCL3	CCR1	1.95302	0.000702332	Monocytes/macrophages	0.0001	NA	CD4+ regulatory T cells	Cytokine
CCL3	CCR1	1.95302	0.000702332	Monocytes/macrophages	0.0001	NA	CD8+ effector T cells	Cytokine
CCL3	CCR1	1.95302	0.000702332	Monocytes/macrophages	0.0001	NA	CD8+ effector memory T cells	Cytokine
CCL3	CCR1	1.95302	0.000702332	Monocytes/macrophages	0.0001	NA	CD8+ naive T cells	Cytokine
CCL3	CCR1	1.95302	0.000702332	Monocytes/macrophages	0.0001	NA	Classical monocytes	Cytokine
CCL3	CCR1	1.95302	0.000702332	Monocytes/macrophages	0.0001	NA	Follicular B cells	Cytokine
CCL3	CCR1	1.95302	0.000702332	Monocytes/macrophages	0.0001	NA	Intermediate monocytes	Cytokine
CCL3	CCR1	1.95302	0.000702332	Monocytes/macrophages	0.0001	NA	MAIT cells	Cytokine
CCL3	CCR1	1.95302	0.000702332	Monocytes/macrophages	0.0001	NA	Megakaryocyte-like cells	Cytokine
CCL3	CCR1	1.95302	0.000702332	Monocytes/macrophages	0.0001	NA	Memory B cells	Cytokine
CCL3	CCR1	1.95302	0.000702332	Monocytes/macrophages	0.0001	NA	Monocytes/macrophages	Cytokine
CCL3	CCR1	1.95302	0.000702332	Monocytes/macrophages	0.0001	NA	Myeloid dendritic cells	Cytokine
CCL3	CCR1	1.95302	0.000702332	Monocytes/macrophages	0.0001	NA	Naive B cells	Cytokine
CCL3	CCR1	1.95302	0.000702332	Monocytes/macrophages	0.0001	NA	Natural killer T cells	Cytokine
CCL3	CCR1	1.95302	0.000702332	Monocytes/macrophages	0.0001	NA	NK cells	Cytokine
CCL3	CCR1	1.95302	0.000702332	Monocytes/macrophages	0.0001	NA	Non-classical monocytes	Cytokine
CCL3	CCR1	1.95302	0.000702332	Monocytes/macrophages	0.0001	NA	Plasmacytoid dendritic cells	Cytokine
CCL3	CCR3	1.95302	0.000702332	Monocytes/macrophages	0.0001	NA	CD4+ memory T cells	Cytokine
CCL3	CCR3	1.95302	0.000702332	Monocytes/macrophages	0.0001	NA	CD4+ regulatory T cells	Cytokine
CCL3	CCR3	1.95302	0.000702332	Monocytes/macrophages	0.0001	NA	CD8+ effector memory T cells	Cytokine
CCL3	CCR3	1.95302	0.000702332	Monocytes/macrophages	0.0001	NA	Intermediate monocytes	Cytokine
CCL3	CCR3	1.95302	0.000702332	Monocytes/macrophages	0.0001	NA	Memory B cells	Cytokine
CCL3	CCR3	1.95302	0.000702332	Monocytes/macrophages	0.0001	NA	Monocytes/macrophages	Cytokine
CCL3	CCR3	1.95302	0.000702332	Monocytes/macrophages	0.0001	NA	Plasmacytoid dendritic cells	Cytokine
CCL3	CCR4	1.95302	0.000702332	Monocytes/macrophages	0.0001	NA	CD4+ memory T cells	Cytokine
CCL3	CCR4	1.95302	0.000702332	Monocytes/macrophages	0.0001	NA	CD4+ naive T cells	Cytokine
CCL3	CCR4	1.95302	0.000702332	Monocytes/macrophages	0.0001	NA	CD4+ regulatory T cells	Cytokine
CCL3	CCR4	1.95302	0.000702332	Monocytes/macrophages	0.0001	NA	CD8+ effector memory T cells	Cytokine
CCL3	CCR4	1.95302	0.000702332	Monocytes/macrophages	0.0001	NA	CD8+ naive T cells	Cytokine
CCL3	CCR4	1.95302	0.000702332	Monocytes/macrophages	0.0001	NA	Memory B cells	Cytokine
CCL3	CCR4	1.95302	0.000702332	Monocytes/macrophages	0.0001	NA	Natural killer T cells	Cytokine
CCL3	CCR5	1.95302	0.000702332	Monocytes/macrophages	0.0001	NA	CD4+ effector T cells	Cytokine
CCL3	CCR5	1.95302	0.000702332	Monocytes/macrophages	0.0001	NA	CD4+ memory T cells	Cytokine
CCL3	CCR5	1.95302	0.000702332	Monocytes/macrophages	0.0001	NA	CD4+ naive T cells	Cytokine
CCL3	CCR5	1.95302	0.000702332	Monocytes/macrophages	0.0001	NA	CD4+ regulatory T cells	Cytokine
CCL3	CCR5	1.95302	0.000702332	Monocytes/macrophages	0.0001	NA	CD8+ effector T cells	Cytokine
CCL3	CCR5	1.95302	0.000702332	Monocytes/macrophages	0.0001	NA	CD8+ effector memory T cells	Cytokine
CCL3	CCR5	1.95302	0.000702332	Monocytes/macrophages	0.0001	NA	Classical monocytes	Cytokine
CCL3	CCR5	1.95302	0.000702332	Monocytes/macrophages	0.0001	NA	Follicular B cells	Cytokine
CCL3	CCR5	1.95302	0.000702332	Monocytes/macrophages	0.0001	NA	Intermediate monocytes	Cytokine
CCL3	CCR5	1.95302	0.000702332	Monocytes/macrophages	0.0001	NA	MAIT cells	Cytokine
CCL3	CCR5	1.95302	0.000702332	Monocytes/macrophages	0.0001	NA	Megakaryocyte-like cells	Cytokine
CCL3	CCR5	1.95302	0.000702332	Monocytes/macrophages	0.0001	NA	Memory B cells	Cytokine
CCL3	CCR5	1.95302	0.000702332	Monocytes/macrophages	0.0001	NA	Monocytes/macrophages	Cytokine
CCL3	CCR5	1.95302	0.000702332	Monocytes/macrophages	0.0001	NA	Myeloid dendritic cells	Cytokine
CCL3	CCR5	1.95302	0.000702332	Monocytes/macrophages	0.0001	NA	Naive B cells	Cytokine
CCL3	CCR5	1.95302	0.000702332	Monocytes/macrophages	0.0001	NA	Natural killer T cells	Cytokine
CCL3	CCR5	1.95302	0.000702332	Monocytes/macrophages	0.0001	NA	NK cells	Cytokine
CCL3	CCR5	1.95302	0.000702332	Monocytes/macrophages	0.0001	NA	Non-classical monocytes	Cytokine
CCL3	CCR5	1.95302	0.000702332	Monocytes/macrophages	0.0001	NA	Plasmacytoid dendritic cells	Cytokine
CCL3	ACKR2	0.909196	0.00744112	Intermediate monocytes	0.0001	NA	CD4+ regulatory T cells	Cytokine
CCL3	ACKR2	0.909196	0.00744112	Intermediate monocytes	0.0001	NA	Intermediate monocytes	Cytokine
CCL3	ACKR2	0.909196	0.00744112	Intermediate monocytes	0.0001	NA	Myeloid dendritic cells	Cytokine
CCL3	ACKR2	0.909196	0.00744112	Intermediate monocytes	0.0001	NA	Naive B cells	Cytokine
CCL3	ACKR2	0.909196	0.00744112	Intermediate monocytes	0.0001	NA	Non-classical monocytes	Cytokine
CCL3	CCR1	0.909196	0.00744112	Intermediate monocytes	0.0001	NA	CD4+ effector T cells	Cytokine
CCL3	CCR1	0.909196	0.00744112	Intermediate monocytes	0.0001	NA	CD4+ memory T cells	Cytokine
CCL3	CCR1	0.909196	0.00744112	Intermediate monocytes	0.0001	NA	CD4+ naive T cells	Cytokine
CCL3	CCR1	0.909196	0.00744112	Intermediate monocytes	0.0001	NA	CD4+ regulatory T cells	Cytokine
CCL3	CCR1	0.909196	0.00744112	Intermediate monocytes	0.0001	NA	CD8+ effector T cells	Cytokine
CCL3	CCR1	0.909196	0.00744112	Intermediate monocytes	0.0001	NA	CD8+ effector memory T cells	Cytokine
CCL3	CCR1	0.909196	0.00744112	Intermediate monocytes	0.0001	NA	CD8+ naive T cells	Cytokine
CCL3	CCR1	0.909196	0.00744112	Intermediate monocytes	0.0001	NA	Classical monocytes	Cytokine
CCL3	CCR1	0.909196	0.00744112	Intermediate monocytes	0.0001	NA	Follicular B cells	Cytokine
CCL3	CCR1	0.909196	0.00744112	Intermediate monocytes	0.0001	NA	Intermediate monocytes	Cytokine
CCL3	CCR1	0.909196	0.00744112	Intermediate monocytes	0.0001	NA	MAIT cells	Cytokine
CCL3	CCR1	0.909196	0.00744112	Intermediate monocytes	0.0001	NA	Megakaryocyte-like cells	Cytokine
CCL3	CCR1	0.909196	0.00744112	Intermediate monocytes	0.0001	NA	Memory B cells	Cytokine
CCL3	CCR1	0.909196	0.00744112	Intermediate monocytes	0.0001	NA	Monocytes/macrophages	Cytokine
CCL3	CCR1	0.909196	0.00744112	Intermediate monocytes	0.0001	NA	Myeloid dendritic cells	Cytokine
CCL3	CCR1	0.909196	0.00744112	Intermediate monocytes	0.0001	NA	Naive B cells	Cytokine
CCL3	CCR1	0.909196	0.00744112	Intermediate monocytes	0.0001	NA	Natural killer T cells	Cytokine
CCL3	CCR1	0.909196	0.00744112	Intermediate monocytes	0.0001	NA	NK cells	Cytokine
CCL3	CCR1	0.909196	0.00744112	Intermediate monocytes	0.0001	NA	Non-classical monocytes	Cytokine
CCL3	CCR1	0.909196	0.00744112	Intermediate monocytes	0.0001	NA	Plasmacytoid dendritic cells	Cytokine
CCL3	CCR3	0.909196	0.00744112	Intermediate monocytes	0.0001	NA	CD4+ memory T cells	Cytokine
CCL3	CCR3	0.909196	0.00744112	Intermediate monocytes	0.0001	NA	CD4+ regulatory T cells	Cytokine
CCL3	CCR3	0.909196	0.00744112	Intermediate monocytes	0.0001	NA	CD8+ effector memory T cells	Cytokine
CCL3	CCR3	0.909196	0.00744112	Intermediate monocytes	0.0001	NA	Intermediate monocytes	Cytokine
CCL3	CCR3	0.909196	0.00744112	Intermediate monocytes	0.0001	NA	Memory B cells	Cytokine
CCL3	CCR3	0.909196	0.00744112	Intermediate monocytes	0.0001	NA	Monocytes/macrophages	Cytokine
CCL3	CCR3	0.909196	0.00744112	Intermediate monocytes	0.0001	NA	Plasmacytoid dendritic cells	Cytokine
CCL3	CCR4	0.909196	0.00744112	Intermediate monocytes	0.0001	NA	CD4+ memory T cells	Cytokine
CCL3	CCR4	0.909196	0.00744112	Intermediate monocytes	0.0001	NA	CD4+ naive T cells	Cytokine
CCL3	CCR4	0.909196	0.00744112	Intermediate monocytes	0.0001	NA	CD4+ regulatory T cells	Cytokine
CCL3	CCR4	0.909196	0.00744112	Intermediate monocytes	0.0001	NA	CD8+ effector memory T cells	Cytokine
CCL3	CCR4	0.909196	0.00744112	Intermediate monocytes	0.0001	NA	CD8+ naive T cells	Cytokine
CCL3	CCR4	0.909196	0.00744112	Intermediate monocytes	0.0001	NA	Memory B cells	Cytokine
CCL3	CCR4	0.909196	0.00744112	Intermediate monocytes	0.0001	NA	Natural killer T cells	Cytokine
CCL3	CCR5	0.909196	0.00744112	Intermediate monocytes	0.0001	NA	CD4+ effector T cells	Cytokine
CCL3	CCR5	0.909196	0.00744112	Intermediate monocytes	0.0001	NA	CD4+ memory T cells	Cytokine
CCL3	CCR5	0.909196	0.00744112	Intermediate monocytes	0.0001	NA	CD4+ naive T cells	Cytokine
CCL3	CCR5	0.909196	0.00744112	Intermediate monocytes	0.0001	NA	CD4+ regulatory T cells	Cytokine
CCL3	CCR5	0.909196	0.00744112	Intermediate monocytes	0.0001	NA	CD8+ effector T cells	Cytokine
CCL3	CCR5	0.909196	0.00744112	Intermediate monocytes	0.0001	NA	CD8+ effector memory T cells	Cytokine
CCL3	CCR5	0.909196	0.00744112	Intermediate monocytes	0.0001	NA	Classical monocytes	Cytokine
CCL3	CCR5	0.909196	0.00744112	Intermediate monocytes	0.0001	NA	Follicular B cells	Cytokine
CCL3	CCR5	0.909196	0.00744112	Intermediate monocytes	0.0001	NA	Intermediate monocytes	Cytokine
CCL3	CCR5	0.909196	0.00744112	Intermediate monocytes	0.0001	NA	MAIT cells	Cytokine
CCL3	CCR5	0.909196	0.00744112	Intermediate monocytes	0.0001	NA	Megakaryocyte-like cells	Cytokine
CCL3	CCR5	0.909196	0.00744112	Intermediate monocytes	0.0001	NA	Memory B cells	Cytokine
CCL3	CCR5	0.909196	0.00744112	Intermediate monocytes	0.0001	NA	Monocytes/macrophages	Cytokine
CCL3	CCR5	0.909196	0.00744112	Intermediate monocytes	0.0001	NA	Myeloid dendritic cells	Cytokine
CCL3	CCR5	0.909196	0.00744112	Intermediate monocytes	0.0001	NA	Naive B cells	Cytokine
CCL3	CCR5	0.909196	0.00744112	Intermediate monocytes	0.0001	NA	Natural killer T cells	Cytokine
CCL3	CCR5	0.909196	0.00744112	Intermediate monocytes	0.0001	NA	NK cells	Cytokine
CCL3	CCR5	0.909196	0.00744112	Intermediate monocytes	0.0001	NA	Non-classical monocytes	Cytokine
CCL3	CCR5	0.909196	0.00744112	Intermediate monocytes	0.0001	NA	Plasmacytoid dendritic cells	Cytokine
CCL3	ACKR2	0.853143	1.42012e-12	Classical monocytes	0.0001	NA	CD4+ regulatory T cells	Cytokine
CCL3	ACKR2	0.853143	1.42012e-12	Classical monocytes	0.0001	NA	Intermediate monocytes	Cytokine
CCL3	ACKR2	0.853143	1.42012e-12	Classical monocytes	0.0001	NA	Myeloid dendritic cells	Cytokine
CCL3	ACKR2	0.853143	1.42012e-12	Classical monocytes	0.0001	NA	Naive B cells	Cytokine
CCL3	ACKR2	0.853143	1.42012e-12	Classical monocytes	0.0001	NA	Non-classical monocytes	Cytokine
CCL3	CCR1	0.853143	1.42012e-12	Classical monocytes	0.0001	NA	CD4+ effector T cells	Cytokine
CCL3	CCR1	0.853143	1.42012e-12	Classical monocytes	0.0001	NA	CD4+ memory T cells	Cytokine
CCL3	CCR1	0.853143	1.42012e-12	Classical monocytes	0.0001	NA	CD4+ naive T cells	Cytokine
CCL3	CCR1	0.853143	1.42012e-12	Classical monocytes	0.0001	NA	CD4+ regulatory T cells	Cytokine
CCL3	CCR1	0.853143	1.42012e-12	Classical monocytes	0.0001	NA	CD8+ effector T cells	Cytokine
CCL3	CCR1	0.853143	1.42012e-12	Classical monocytes	0.0001	NA	CD8+ effector memory T cells	Cytokine
CCL3	CCR1	0.853143	1.42012e-12	Classical monocytes	0.0001	NA	CD8+ naive T cells	Cytokine
CCL3	CCR1	0.853143	1.42012e-12	Classical monocytes	0.0001	NA	Classical monocytes	Cytokine
CCL3	CCR1	0.853143	1.42012e-12	Classical monocytes	0.0001	NA	Follicular B cells	Cytokine
CCL3	CCR1	0.853143	1.42012e-12	Classical monocytes	0.0001	NA	Intermediate monocytes	Cytokine
CCL3	CCR1	0.853143	1.42012e-12	Classical monocytes	0.0001	NA	MAIT cells	Cytokine
CCL3	CCR1	0.853143	1.42012e-12	Classical monocytes	0.0001	NA	Megakaryocyte-like cells	Cytokine
CCL3	CCR1	0.853143	1.42012e-12	Classical monocytes	0.0001	NA	Memory B cells	Cytokine
CCL3	CCR1	0.853143	1.42012e-12	Classical monocytes	0.0001	NA	Monocytes/macrophages	Cytokine
CCL3	CCR1	0.853143	1.42012e-12	Classical monocytes	0.0001	NA	Myeloid dendritic cells	Cytokine
CCL3	CCR1	0.853143	1.42012e-12	Classical monocytes	0.0001	NA	Naive B cells	Cytokine
CCL3	CCR1	0.853143	1.42012e-12	Classical monocytes	0.0001	NA	Natural killer T cells	Cytokine
CCL3	CCR1	0.853143	1.42012e-12	Classical monocytes	0.0001	NA	NK cells	Cytokine
CCL3	CCR1	0.853143	1.42012e-12	Classical monocytes	0.0001	NA	Non-classical monocytes	Cytokine
CCL3	CCR1	0.853143	1.42012e-12	Classical monocytes	0.0001	NA	Plasmacytoid dendritic cells	Cytokine
CCL3	CCR3	0.853143	1.42012e-12	Classical monocytes	0.0001	NA	CD4+ memory T cells	Cytokine
CCL3	CCR3	0.853143	1.42012e-12	Classical monocytes	0.0001	NA	CD4+ regulatory T cells	Cytokine
CCL3	CCR3	0.853143	1.42012e-12	Classical monocytes	0.0001	NA	CD8+ effector memory T cells	Cytokine
CCL3	CCR3	0.853143	1.42012e-12	Classical monocytes	0.0001	NA	Intermediate monocytes	Cytokine
CCL3	CCR3	0.853143	1.42012e-12	Classical monocytes	0.0001	NA	Memory B cells	Cytokine
CCL3	CCR3	0.853143	1.42012e-12	Classical monocytes	0.0001	NA	Monocytes/macrophages	Cytokine
CCL3	CCR3	0.853143	1.42012e-12	Classical monocytes	0.0001	NA	Plasmacytoid dendritic cells	Cytokine
CCL3	CCR4	0.853143	1.42012e-12	Classical monocytes	0.0001	NA	CD4+ memory T cells	Cytokine
CCL3	CCR4	0.853143	1.42012e-12	Classical monocytes	0.0001	NA	CD4+ naive T cells	Cytokine
CCL3	CCR4	0.853143	1.42012e-12	Classical monocytes	0.0001	NA	CD4+ regulatory T cells	Cytokine
CCL3	CCR4	0.853143	1.42012e-12	Classical monocytes	0.0001	NA	CD8+ effector memory T cells	Cytokine
CCL3	CCR4	0.853143	1.42012e-12	Classical monocytes	0.0001	NA	CD8+ naive T cells	Cytokine
CCL3	CCR4	0.853143	1.42012e-12	Classical monocytes	0.0001	NA	Memory B cells	Cytokine
CCL3	CCR4	0.853143	1.42012e-12	Classical monocytes	0.0001	NA	Natural killer T cells	Cytokine
CCL3	CCR5	0.853143	1.42012e-12	Classical monocytes	0.0001	NA	CD4+ effector T cells	Cytokine
CCL3	CCR5	0.853143	1.42012e-12	Classical monocytes	0.0001	NA	CD4+ memory T cells	Cytokine
CCL3	CCR5	0.853143	1.42012e-12	Classical monocytes	0.0001	NA	CD4+ naive T cells	Cytokine
CCL3	CCR5	0.853143	1.42012e-12	Classical monocytes	0.0001	NA	CD4+ regulatory T cells	Cytokine
CCL3	CCR5	0.853143	1.42012e-12	Classical monocytes	0.0001	NA	CD8+ effector T cells	Cytokine
CCL3	CCR5	0.853143	1.42012e-12	Classical monocytes	0.0001	NA	CD8+ effector memory T cells	Cytokine
CCL3	CCR5	0.853143	1.42012e-12	Classical monocytes	0.0001	NA	Classical monocytes	Cytokine
CCL3	CCR5	0.853143	1.42012e-12	Classical monocytes	0.0001	NA	Follicular B cells	Cytokine
CCL3	CCR5	0.853143	1.42012e-12	Classical monocytes	0.0001	NA	Intermediate monocytes	Cytokine
CCL3	CCR5	0.853143	1.42012e-12	Classical monocytes	0.0001	NA	MAIT cells	Cytokine
CCL3	CCR5	0.853143	1.42012e-12	Classical monocytes	0.0001	NA	Megakaryocyte-like cells	Cytokine
CCL3	CCR5	0.853143	1.42012e-12	Classical monocytes	0.0001	NA	Memory B cells	Cytokine
CCL3	CCR5	0.853143	1.42012e-12	Classical monocytes	0.0001	NA	Monocytes/macrophages	Cytokine
CCL3	CCR5	0.853143	1.42012e-12	Classical monocytes	0.0001	NA	Myeloid dendritic cells	Cytokine
CCL3	CCR5	0.853143	1.42012e-12	Classical monocytes	0.0001	NA	Naive B cells	Cytokine
CCL3	CCR5	0.853143	1.42012e-12	Classical monocytes	0.0001	NA	Natural killer T cells	Cytokine
CCL3	CCR5	0.853143	1.42012e-12	Classical monocytes	0.0001	NA	NK cells	Cytokine
CCL3	CCR5	0.853143	1.42012e-12	Classical monocytes	0.0001	NA	Non-classical monocytes	Cytokine
CCL3	CCR5	0.853143	1.42012e-12	Classical monocytes	0.0001	NA	Plasmacytoid dendritic cells	Cytokine
CCL3L1	CCR1	1.40787	0.0333114	Monocytes/macrophages	0.0001	NA	CD4+ effector T cells	Cytokine
CCL3L1	CCR1	1.40787	0.0333114	Monocytes/macrophages	0.0001	NA	CD4+ memory T cells	Cytokine
CCL3L1	CCR1	1.40787	0.0333114	Monocytes/macrophages	0.0001	NA	CD4+ naive T cells	Cytokine
CCL3L1	CCR1	1.40787	0.0333114	Monocytes/macrophages	0.0001	NA	CD4+ regulatory T cells	Cytokine
CCL3L1	CCR1	1.40787	0.0333114	Monocytes/macrophages	0.0001	NA	CD8+ effector T cells	Cytokine
CCL3L1	CCR1	1.40787	0.0333114	Monocytes/macrophages	0.0001	NA	CD8+ effector memory T cells	Cytokine
CCL3L1	CCR1	1.40787	0.0333114	Monocytes/macrophages	0.0001	NA	CD8+ naive T cells	Cytokine
CCL3L1	CCR1	1.40787	0.0333114	Monocytes/macrophages	0.0001	NA	Classical monocytes	Cytokine
CCL3L1	CCR1	1.40787	0.0333114	Monocytes/macrophages	0.0001	NA	Follicular B cells	Cytokine
CCL3L1	CCR1	1.40787	0.0333114	Monocytes/macrophages	0.0001	NA	Intermediate monocytes	Cytokine
CCL3L1	CCR1	1.40787	0.0333114	Monocytes/macrophages	0.0001	NA	MAIT cells	Cytokine
CCL3L1	CCR1	1.40787	0.0333114	Monocytes/macrophages	0.0001	NA	Megakaryocyte-like cells	Cytokine
CCL3L1	CCR1	1.40787	0.0333114	Monocytes/macrophages	0.0001	NA	Memory B cells	Cytokine
CCL3L1	CCR1	1.40787	0.0333114	Monocytes/macrophages	0.0001	NA	Monocytes/macrophages	Cytokine
CCL3L1	CCR1	1.40787	0.0333114	Monocytes/macrophages	0.0001	NA	Myeloid dendritic cells	Cytokine
CCL3L1	CCR1	1.40787	0.0333114	Monocytes/macrophages	0.0001	NA	Naive B cells	Cytokine
CCL3L1	CCR1	1.40787	0.0333114	Monocytes/macrophages	0.0001	NA	Natural killer T cells	Cytokine
CCL3L1	CCR1	1.40787	0.0333114	Monocytes/macrophages	0.0001	NA	NK cells	Cytokine
CCL3L1	CCR1	1.40787	0.0333114	Monocytes/macrophages	0.0001	NA	Non-classical monocytes	Cytokine
CCL3L1	CCR1	1.40787	0.0333114	Monocytes/macrophages	0.0001	NA	Plasmacytoid dendritic cells	Cytokine
CCL3L1	CCR3	1.40787	0.0333114	Monocytes/macrophages	0.0001	NA	CD4+ memory T cells	Cytokine
CCL3L1	CCR3	1.40787	0.0333114	Monocytes/macrophages	0.0001	NA	CD4+ regulatory T cells	Cytokine
CCL3L1	CCR3	1.40787	0.0333114	Monocytes/macrophages	0.0001	NA	CD8+ effector memory T cells	Cytokine
CCL3L1	CCR3	1.40787	0.0333114	Monocytes/macrophages	0.0001	NA	Intermediate monocytes	Cytokine
CCL3L1	CCR3	1.40787	0.0333114	Monocytes/macrophages	0.0001	NA	Memory B cells	Cytokine
CCL3L1	CCR3	1.40787	0.0333114	Monocytes/macrophages	0.0001	NA	Monocytes/macrophages	Cytokine
CCL3L1	CCR3	1.40787	0.0333114	Monocytes/macrophages	0.0001	NA	Plasmacytoid dendritic cells	Cytokine
CCL3L1	CCR5	1.40787	0.0333114	Monocytes/macrophages	0.0001	NA	CD4+ effector T cells	Cytokine
CCL3L1	CCR5	1.40787	0.0333114	Monocytes/macrophages	0.0001	NA	CD4+ memory T cells	Cytokine
CCL3L1	CCR5	1.40787	0.0333114	Monocytes/macrophages	0.0001	NA	CD4+ naive T cells	Cytokine
CCL3L1	CCR5	1.40787	0.0333114	Monocytes/macrophages	0.0001	NA	CD4+ regulatory T cells	Cytokine
CCL3L1	CCR5	1.40787	0.0333114	Monocytes/macrophages	0.0001	NA	CD8+ effector T cells	Cytokine
CCL3L1	CCR5	1.40787	0.0333114	Monocytes/macrophages	0.0001	NA	CD8+ effector memory T cells	Cytokine
CCL3L1	CCR5	1.40787	0.0333114	Monocytes/macrophages	0.0001	NA	Classical monocytes	Cytokine
CCL3L1	CCR5	1.40787	0.0333114	Monocytes/macrophages	0.0001	NA	Follicular B cells	Cytokine
CCL3L1	CCR5	1.40787	0.0333114	Monocytes/macrophages	0.0001	NA	Intermediate monocytes	Cytokine
CCL3L1	CCR5	1.40787	0.0333114	Monocytes/macrophages	0.0001	NA	MAIT cells	Cytokine
CCL3L1	CCR5	1.40787	0.0333114	Monocytes/macrophages	0.0001	NA	Megakaryocyte-like cells	Cytokine
CCL3L1	CCR5	1.40787	0.0333114	Monocytes/macrophages	0.0001	NA	Memory B cells	Cytokine
CCL3L1	CCR5	1.40787	0.0333114	Monocytes/macrophages	0.0001	NA	Monocytes/macrophages	Cytokine
CCL3L1	CCR5	1.40787	0.0333114	Monocytes/macrophages	0.0001	NA	Myeloid dendritic cells	Cytokine
CCL3L1	CCR5	1.40787	0.0333114	Monocytes/macrophages	0.0001	NA	Naive B cells	Cytokine
CCL3L1	CCR5	1.40787	0.0333114	Monocytes/macrophages	0.0001	NA	Natural killer T cells	Cytokine
CCL3L1	CCR5	1.40787	0.0333114	Monocytes/macrophages	0.0001	NA	NK cells	Cytokine
CCL3L1	CCR5	1.40787	0.0333114	Monocytes/macrophages	0.0001	NA	Non-classical monocytes	Cytokine
CCL3L1	CCR5	1.40787	0.0333114	Monocytes/macrophages	0.0001	NA	Plasmacytoid dendritic cells	Cytokine
CCL4	ACKR2	1.77439	0.0165974	Monocytes/macrophages	0.0001	NA	CD4+ regulatory T cells	Cytokine
CCL4	ACKR2	1.77439	0.0165974	Monocytes/macrophages	0.0001	NA	Intermediate monocytes	Cytokine
CCL4	ACKR2	1.77439	0.0165974	Monocytes/macrophages	0.0001	NA	Myeloid dendritic cells	Cytokine
CCL4	ACKR2	1.77439	0.0165974	Monocytes/macrophages	0.0001	NA	Naive B cells	Cytokine
CCL4	ACKR2	1.77439	0.0165974	Monocytes/macrophages	0.0001	NA	Non-classical monocytes	Cytokine
CCL4	CCR1	1.77439	0.0165974	Monocytes/macrophages	0.0001	NA	CD4+ effector T cells	Cytokine
CCL4	CCR1	1.77439	0.0165974	Monocytes/macrophages	0.0001	NA	CD4+ memory T cells	Cytokine
CCL4	CCR1	1.77439	0.0165974	Monocytes/macrophages	0.0001	NA	CD4+ naive T cells	Cytokine
CCL4	CCR1	1.77439	0.0165974	Monocytes/macrophages	0.0001	NA	CD4+ regulatory T cells	Cytokine
CCL4	CCR1	1.77439	0.0165974	Monocytes/macrophages	0.0001	NA	CD8+ effector T cells	Cytokine
CCL4	CCR1	1.77439	0.0165974	Monocytes/macrophages	0.0001	NA	CD8+ effector memory T cells	Cytokine
CCL4	CCR1	1.77439	0.0165974	Monocytes/macrophages	0.0001	NA	CD8+ naive T cells	Cytokine
CCL4	CCR1	1.77439	0.0165974	Monocytes/macrophages	0.0001	NA	Classical monocytes	Cytokine
CCL4	CCR1	1.77439	0.0165974	Monocytes/macrophages	0.0001	NA	Follicular B cells	Cytokine
CCL4	CCR1	1.77439	0.0165974	Monocytes/macrophages	0.0001	NA	Intermediate monocytes	Cytokine
CCL4	CCR1	1.77439	0.0165974	Monocytes/macrophages	0.0001	NA	MAIT cells	Cytokine
CCL4	CCR1	1.77439	0.0165974	Monocytes/macrophages	0.0001	NA	Megakaryocyte-like cells	Cytokine
CCL4	CCR1	1.77439	0.0165974	Monocytes/macrophages	0.0001	NA	Memory B cells	Cytokine
CCL4	CCR1	1.77439	0.0165974	Monocytes/macrophages	0.0001	NA	Monocytes/macrophages	Cytokine
CCL4	CCR1	1.77439	0.0165974	Monocytes/macrophages	0.0001	NA	Myeloid dendritic cells	Cytokine
CCL4	CCR1	1.77439	0.0165974	Monocytes/macrophages	0.0001	NA	Naive B cells	Cytokine
CCL4	CCR1	1.77439	0.0165974	Monocytes/macrophages	0.0001	NA	Natural killer T cells	Cytokine
CCL4	CCR1	1.77439	0.0165974	Monocytes/macrophages	0.0001	NA	NK cells	Cytokine
CCL4	CCR1	1.77439	0.0165974	Monocytes/macrophages	0.0001	NA	Non-classical monocytes	Cytokine
CCL4	CCR1	1.77439	0.0165974	Monocytes/macrophages	0.0001	NA	Plasmacytoid dendritic cells	Cytokine
CCL4	CCR3	1.77439	0.0165974	Monocytes/macrophages	0.0001	NA	CD4+ memory T cells	Cytokine
CCL4	CCR3	1.77439	0.0165974	Monocytes/macrophages	0.0001	NA	CD4+ regulatory T cells	Cytokine
CCL4	CCR3	1.77439	0.0165974	Monocytes/macrophages	0.0001	NA	CD8+ effector memory T cells	Cytokine
CCL4	CCR3	1.77439	0.0165974	Monocytes/macrophages	0.0001	NA	Intermediate monocytes	Cytokine
CCL4	CCR3	1.77439	0.0165974	Monocytes/macrophages	0.0001	NA	Memory B cells	Cytokine
CCL4	CCR3	1.77439	0.0165974	Monocytes/macrophages	0.0001	NA	Monocytes/macrophages	Cytokine
CCL4	CCR3	1.77439	0.0165974	Monocytes/macrophages	0.0001	NA	Plasmacytoid dendritic cells	Cytokine
CCL4	CCR5	1.77439	0.0165974	Monocytes/macrophages	0.0001	NA	CD4+ effector T cells	Cytokine
CCL4	CCR5	1.77439	0.0165974	Monocytes/macrophages	0.0001	NA	CD4+ memory T cells	Cytokine
CCL4	CCR5	1.77439	0.0165974	Monocytes/macrophages	0.0001	NA	CD4+ naive T cells	Cytokine
CCL4	CCR5	1.77439	0.0165974	Monocytes/macrophages	0.0001	NA	CD4+ regulatory T cells	Cytokine
CCL4	CCR5	1.77439	0.0165974	Monocytes/macrophages	0.0001	NA	CD8+ effector T cells	Cytokine
CCL4	CCR5	1.77439	0.0165974	Monocytes/macrophages	0.0001	NA	CD8+ effector memory T cells	Cytokine
CCL4	CCR5	1.77439	0.0165974	Monocytes/macrophages	0.0001	NA	Classical monocytes	Cytokine
CCL4	CCR5	1.77439	0.0165974	Monocytes/macrophages	0.0001	NA	Follicular B cells	Cytokine
CCL4	CCR5	1.77439	0.0165974	Monocytes/macrophages	0.0001	NA	Intermediate monocytes	Cytokine
CCL4	CCR5	1.77439	0.0165974	Monocytes/macrophages	0.0001	NA	MAIT cells	Cytokine
CCL4	CCR5	1.77439	0.0165974	Monocytes/macrophages	0.0001	NA	Megakaryocyte-like cells	Cytokine
CCL4	CCR5	1.77439	0.0165974	Monocytes/macrophages	0.0001	NA	Memory B cells	Cytokine
CCL4	CCR5	1.77439	0.0165974	Monocytes/macrophages	0.0001	NA	Monocytes/macrophages	Cytokine
CCL4	CCR5	1.77439	0.0165974	Monocytes/macrophages	0.0001	NA	Myeloid dendritic cells	Cytokine
CCL4	CCR5	1.77439	0.0165974	Monocytes/macrophages	0.0001	NA	Naive B cells	Cytokine
CCL4	CCR5	1.77439	0.0165974	Monocytes/macrophages	0.0001	NA	Natural killer T cells	Cytokine
CCL4	CCR5	1.77439	0.0165974	Monocytes/macrophages	0.0001	NA	NK cells	Cytokine
CCL4	CCR5	1.77439	0.0165974	Monocytes/macrophages	0.0001	NA	Non-classical monocytes	Cytokine
CCL4	CCR5	1.77439	0.0165974	Monocytes/macrophages	0.0001	NA	Plasmacytoid dendritic cells	Cytokine
CCL4	CCR8	1.77439	0.0165974	Monocytes/macrophages	0.0001	NA	CD4+ memory T cells	Cytokine
CCL4	CCR8	1.77439	0.0165974	Monocytes/macrophages	0.0001	NA	CD4+ naive T cells	Cytokine
CCL4	CCR8	1.77439	0.0165974	Monocytes/macrophages	0.0001	NA	CD4+ regulatory T cells	Cytokine
CCL4	ACKR2	0.585561	0.00208544	Natural killer T cells	0.0001	NA	CD4+ regulatory T cells	Cytokine
CCL4	ACKR2	0.585561	0.00208544	Natural killer T cells	0.0001	NA	Intermediate monocytes	Cytokine
CCL4	ACKR2	0.585561	0.00208544	Natural killer T cells	0.0001	NA	Myeloid dendritic cells	Cytokine
CCL4	ACKR2	0.585561	0.00208544	Natural killer T cells	0.0001	NA	Naive B cells	Cytokine
CCL4	ACKR2	0.585561	0.00208544	Natural killer T cells	0.0001	NA	Non-classical monocytes	Cytokine
CCL4	CCR1	0.585561	0.00208544	Natural killer T cells	0.0001	NA	CD4+ effector T cells	Cytokine
CCL4	CCR1	0.585561	0.00208544	Natural killer T cells	0.0001	NA	CD4+ memory T cells	Cytokine
CCL4	CCR1	0.585561	0.00208544	Natural killer T cells	0.0001	NA	CD4+ naive T cells	Cytokine
CCL4	CCR1	0.585561	0.00208544	Natural killer T cells	0.0001	NA	CD4+ regulatory T cells	Cytokine
CCL4	CCR1	0.585561	0.00208544	Natural killer T cells	0.0001	NA	CD8+ effector T cells	Cytokine
CCL4	CCR1	0.585561	0.00208544	Natural killer T cells	0.0001	NA	CD8+ effector memory T cells	Cytokine
CCL4	CCR1	0.585561	0.00208544	Natural killer T cells	0.0001	NA	CD8+ naive T cells	Cytokine
CCL4	CCR1	0.585561	0.00208544	Natural killer T cells	0.0001	NA	Classical monocytes	Cytokine
CCL4	CCR1	0.585561	0.00208544	Natural killer T cells	0.0001	NA	Follicular B cells	Cytokine
CCL4	CCR1	0.585561	0.00208544	Natural killer T cells	0.0001	NA	Intermediate monocytes	Cytokine
CCL4	CCR1	0.585561	0.00208544	Natural killer T cells	0.0001	NA	MAIT cells	Cytokine
CCL4	CCR1	0.585561	0.00208544	Natural killer T cells	0.0001	NA	Megakaryocyte-like cells	Cytokine
CCL4	CCR1	0.585561	0.00208544	Natural killer T cells	0.0001	NA	Memory B cells	Cytokine
CCL4	CCR1	0.585561	0.00208544	Natural killer T cells	0.0001	NA	Monocytes/macrophages	Cytokine
CCL4	CCR1	0.585561	0.00208544	Natural killer T cells	0.0001	NA	Myeloid dendritic cells	Cytokine
CCL4	CCR1	0.585561	0.00208544	Natural killer T cells	0.0001	NA	Naive B cells	Cytokine
CCL4	CCR1	0.585561	0.00208544	Natural killer T cells	0.0001	NA	Natural killer T cells	Cytokine
CCL4	CCR1	0.585561	0.00208544	Natural killer T cells	0.0001	NA	NK cells	Cytokine
CCL4	CCR1	0.585561	0.00208544	Natural killer T cells	0.0001	NA	Non-classical monocytes	Cytokine
CCL4	CCR1	0.585561	0.00208544	Natural killer T cells	0.0001	NA	Plasmacytoid dendritic cells	Cytokine
CCL4	CCR3	0.585561	0.00208544	Natural killer T cells	0.0001	NA	CD4+ memory T cells	Cytokine
CCL4	CCR3	0.585561	0.00208544	Natural killer T cells	0.0001	NA	CD4+ regulatory T cells	Cytokine
CCL4	CCR3	0.585561	0.00208544	Natural killer T cells	0.0001	NA	CD8+ effector memory T cells	Cytokine
CCL4	CCR3	0.585561	0.00208544	Natural killer T cells	0.0001	NA	Intermediate monocytes	Cytokine
CCL4	CCR3	0.585561	0.00208544	Natural killer T cells	0.0001	NA	Memory B cells	Cytokine
CCL4	CCR3	0.585561	0.00208544	Natural killer T cells	0.0001	NA	Monocytes/macrophages	Cytokine
CCL4	CCR3	0.585561	0.00208544	Natural killer T cells	0.0001	NA	Plasmacytoid dendritic cells	Cytokine
CCL4	CCR5	0.585561	0.00208544	Natural killer T cells	0.0001	NA	CD4+ effector T cells	Cytokine
CCL4	CCR5	0.585561	0.00208544	Natural killer T cells	0.0001	NA	CD4+ memory T cells	Cytokine
CCL4	CCR5	0.585561	0.00208544	Natural killer T cells	0.0001	NA	CD4+ naive T cells	Cytokine
CCL4	CCR5	0.585561	0.00208544	Natural killer T cells	0.0001	NA	CD4+ regulatory T cells	Cytokine
CCL4	CCR5	0.585561	0.00208544	Natural killer T cells	0.0001	NA	CD8+ effector T cells	Cytokine
CCL4	CCR5	0.585561	0.00208544	Natural killer T cells	0.0001	NA	CD8+ effector memory T cells	Cytokine
CCL4	CCR5	0.585561	0.00208544	Natural killer T cells	0.0001	NA	Classical monocytes	Cytokine
CCL4	CCR5	0.585561	0.00208544	Natural killer T cells	0.0001	NA	Follicular B cells	Cytokine
CCL4	CCR5	0.585561	0.00208544	Natural killer T cells	0.0001	NA	Intermediate monocytes	Cytokine
CCL4	CCR5	0.585561	0.00208544	Natural killer T cells	0.0001	NA	MAIT cells	Cytokine
CCL4	CCR5	0.585561	0.00208544	Natural killer T cells	0.0001	NA	Megakaryocyte-like cells	Cytokine
CCL4	CCR5	0.585561	0.00208544	Natural killer T cells	0.0001	NA	Memory B cells	Cytokine
CCL4	CCR5	0.585561	0.00208544	Natural killer T cells	0.0001	NA	Monocytes/macrophages	Cytokine
CCL4	CCR5	0.585561	0.00208544	Natural killer T cells	0.0001	NA	Myeloid dendritic cells	Cytokine
CCL4	CCR5	0.585561	0.00208544	Natural killer T cells	0.0001	NA	Naive B cells	Cytokine
CCL4	CCR5	0.585561	0.00208544	Natural killer T cells	0.0001	NA	Natural killer T cells	Cytokine
CCL4	CCR5	0.585561	0.00208544	Natural killer T cells	0.0001	NA	NK cells	Cytokine
CCL4	CCR5	0.585561	0.00208544	Natural killer T cells	0.0001	NA	Non-classical monocytes	Cytokine
CCL4	CCR5	0.585561	0.00208544	Natural killer T cells	0.0001	NA	Plasmacytoid dendritic cells	Cytokine
CCL4	CCR8	0.585561	0.00208544	Natural killer T cells	0.0001	NA	CD4+ memory T cells	Cytokine
CCL4	CCR8	0.585561	0.00208544	Natural killer T cells	0.0001	NA	CD4+ naive T cells	Cytokine
CCL4	CCR8	0.585561	0.00208544	Natural killer T cells	0.0001	NA	CD4+ regulatory T cells	Cytokine
CCL4	ACKR2	0.557409	4.92139e-05	CD8+ effector T cells	0.0001	NA	CD4+ regulatory T cells	Cytokine
CCL4	ACKR2	0.557409	4.92139e-05	CD8+ effector T cells	0.0001	NA	Intermediate monocytes	Cytokine
CCL4	ACKR2	0.557409	4.92139e-05	CD8+ effector T cells	0.0001	NA	Myeloid dendritic cells	Cytokine
CCL4	ACKR2	0.557409	4.92139e-05	CD8+ effector T cells	0.0001	NA	Naive B cells	Cytokine
CCL4	ACKR2	0.557409	4.92139e-05	CD8+ effector T cells	0.0001	NA	Non-classical monocytes	Cytokine
CCL4	CCR1	0.557409	4.92139e-05	CD8+ effector T cells	0.0001	NA	CD4+ effector T cells	Cytokine
CCL4	CCR1	0.557409	4.92139e-05	CD8+ effector T cells	0.0001	NA	CD4+ memory T cells	Cytokine
CCL4	CCR1	0.557409	4.92139e-05	CD8+ effector T cells	0.0001	NA	CD4+ naive T cells	Cytokine
CCL4	CCR1	0.557409	4.92139e-05	CD8+ effector T cells	0.0001	NA	CD4+ regulatory T cells	Cytokine
CCL4	CCR1	0.557409	4.92139e-05	CD8+ effector T cells	0.0001	NA	CD8+ effector T cells	Cytokine
CCL4	CCR1	0.557409	4.92139e-05	CD8+ effector T cells	0.0001	NA	CD8+ effector memory T cells	Cytokine
CCL4	CCR1	0.557409	4.92139e-05	CD8+ effector T cells	0.0001	NA	CD8+ naive T cells	Cytokine
CCL4	CCR1	0.557409	4.92139e-05	CD8+ effector T cells	0.0001	NA	Classical monocytes	Cytokine
CCL4	CCR1	0.557409	4.92139e-05	CD8+ effector T cells	0.0001	NA	Follicular B cells	Cytokine
CCL4	CCR1	0.557409	4.92139e-05	CD8+ effector T cells	0.0001	NA	Intermediate monocytes	Cytokine
CCL4	CCR1	0.557409	4.92139e-05	CD8+ effector T cells	0.0001	NA	MAIT cells	Cytokine
CCL4	CCR1	0.557409	4.92139e-05	CD8+ effector T cells	0.0001	NA	Megakaryocyte-like cells	Cytokine
CCL4	CCR1	0.557409	4.92139e-05	CD8+ effector T cells	0.0001	NA	Memory B cells	Cytokine
CCL4	CCR1	0.557409	4.92139e-05	CD8+ effector T cells	0.0001	NA	Monocytes/macrophages	Cytokine
CCL4	CCR1	0.557409	4.92139e-05	CD8+ effector T cells	0.0001	NA	Myeloid dendritic cells	Cytokine
CCL4	CCR1	0.557409	4.92139e-05	CD8+ effector T cells	0.0001	NA	Naive B cells	Cytokine
CCL4	CCR1	0.557409	4.92139e-05	CD8+ effector T cells	0.0001	NA	Natural killer T cells	Cytokine
CCL4	CCR1	0.557409	4.92139e-05	CD8+ effector T cells	0.0001	NA	NK cells	Cytokine
CCL4	CCR1	0.557409	4.92139e-05	CD8+ effector T cells	0.0001	NA	Non-classical monocytes	Cytokine
CCL4	CCR1	0.557409	4.92139e-05	CD8+ effector T cells	0.0001	NA	Plasmacytoid dendritic cells	Cytokine
CCL4	CCR3	0.557409	4.92139e-05	CD8+ effector T cells	0.0001	NA	CD4+ memory T cells	Cytokine
CCL4	CCR3	0.557409	4.92139e-05	CD8+ effector T cells	0.0001	NA	CD4+ regulatory T cells	Cytokine
CCL4	CCR3	0.557409	4.92139e-05	CD8+ effector T cells	0.0001	NA	CD8+ effector memory T cells	Cytokine
CCL4	CCR3	0.557409	4.92139e-05	CD8+ effector T cells	0.0001	NA	Intermediate monocytes	Cytokine
CCL4	CCR3	0.557409	4.92139e-05	CD8+ effector T cells	0.0001	NA	Memory B cells	Cytokine
CCL4	CCR3	0.557409	4.92139e-05	CD8+ effector T cells	0.0001	NA	Monocytes/macrophages	Cytokine
CCL4	CCR3	0.557409	4.92139e-05	CD8+ effector T cells	0.0001	NA	Plasmacytoid dendritic cells	Cytokine
CCL4	CCR5	0.557409	4.92139e-05	CD8+ effector T cells	0.0001	NA	CD4+ effector T cells	Cytokine
CCL4	CCR5	0.557409	4.92139e-05	CD8+ effector T cells	0.0001	NA	CD4+ memory T cells	Cytokine
CCL4	CCR5	0.557409	4.92139e-05	CD8+ effector T cells	0.0001	NA	CD4+ naive T cells	Cytokine
CCL4	CCR5	0.557409	4.92139e-05	CD8+ effector T cells	0.0001	NA	CD4+ regulatory T cells	Cytokine
CCL4	CCR5	0.557409	4.92139e-05	CD8+ effector T cells	0.0001	NA	CD8+ effector T cells	Cytokine
CCL4	CCR5	0.557409	4.92139e-05	CD8+ effector T cells	0.0001	NA	CD8+ effector memory T cells	Cytokine
CCL4	CCR5	0.557409	4.92139e-05	CD8+ effector T cells	0.0001	NA	Classical monocytes	Cytokine
CCL4	CCR5	0.557409	4.92139e-05	CD8+ effector T cells	0.0001	NA	Follicular B cells	Cytokine
CCL4	CCR5	0.557409	4.92139e-05	CD8+ effector T cells	0.0001	NA	Intermediate monocytes	Cytokine
CCL4	CCR5	0.557409	4.92139e-05	CD8+ effector T cells	0.0001	NA	MAIT cells	Cytokine
CCL4	CCR5	0.557409	4.92139e-05	CD8+ effector T cells	0.0001	NA	Megakaryocyte-like cells	Cytokine
CCL4	CCR5	0.557409	4.92139e-05	CD8+ effector T cells	0.0001	NA	Memory B cells	Cytokine
CCL4	CCR5	0.557409	4.92139e-05	CD8+ effector T cells	0.0001	NA	Monocytes/macrophages	Cytokine
CCL4	CCR5	0.557409	4.92139e-05	CD8+ effector T cells	0.0001	NA	Myeloid dendritic cells	Cytokine
CCL4	CCR5	0.557409	4.92139e-05	CD8+ effector T cells	0.0001	NA	Naive B cells	Cytokine
CCL4	CCR5	0.557409	4.92139e-05	CD8+ effector T cells	0.0001	NA	Natural killer T cells	Cytokine
CCL4	CCR5	0.557409	4.92139e-05	CD8+ effector T cells	0.0001	NA	NK cells	Cytokine
CCL4	CCR5	0.557409	4.92139e-05	CD8+ effector T cells	0.0001	NA	Non-classical monocytes	Cytokine
CCL4	CCR5	0.557409	4.92139e-05	CD8+ effector T cells	0.0001	NA	Plasmacytoid dendritic cells	Cytokine
CCL4	CCR8	0.557409	4.92139e-05	CD8+ effector T cells	0.0001	NA	CD4+ memory T cells	Cytokine
CCL4	CCR8	0.557409	4.92139e-05	CD8+ effector T cells	0.0001	NA	CD4+ naive T cells	Cytokine
CCL4	CCR8	0.557409	4.92139e-05	CD8+ effector T cells	0.0001	NA	CD4+ regulatory T cells	Cytokine
CCL4	ACKR2	0.472091	0.00948488	CD8+ effector memory T cells	0.0001	NA	CD4+ regulatory T cells	Cytokine
CCL4	ACKR2	0.472091	0.00948488	CD8+ effector memory T cells	0.0001	NA	Intermediate monocytes	Cytokine
CCL4	ACKR2	0.472091	0.00948488	CD8+ effector memory T cells	0.0001	NA	Myeloid dendritic cells	Cytokine
CCL4	ACKR2	0.472091	0.00948488	CD8+ effector memory T cells	0.0001	NA	Naive B cells	Cytokine
CCL4	ACKR2	0.472091	0.00948488	CD8+ effector memory T cells	0.0001	NA	Non-classical monocytes	Cytokine
CCL4	CCR1	0.472091	0.00948488	CD8+ effector memory T cells	0.0001	NA	CD4+ effector T cells	Cytokine
CCL4	CCR1	0.472091	0.00948488	CD8+ effector memory T cells	0.0001	NA	CD4+ memory T cells	Cytokine
CCL4	CCR1	0.472091	0.00948488	CD8+ effector memory T cells	0.0001	NA	CD4+ naive T cells	Cytokine
CCL4	CCR1	0.472091	0.00948488	CD8+ effector memory T cells	0.0001	NA	CD4+ regulatory T cells	Cytokine
CCL4	CCR1	0.472091	0.00948488	CD8+ effector memory T cells	0.0001	NA	CD8+ effector T cells	Cytokine
CCL4	CCR1	0.472091	0.00948488	CD8+ effector memory T cells	0.0001	NA	CD8+ effector memory T cells	Cytokine
CCL4	CCR1	0.472091	0.00948488	CD8+ effector memory T cells	0.0001	NA	CD8+ naive T cells	Cytokine
CCL4	CCR1	0.472091	0.00948488	CD8+ effector memory T cells	0.0001	NA	Classical monocytes	Cytokine
CCL4	CCR1	0.472091	0.00948488	CD8+ effector memory T cells	0.0001	NA	Follicular B cells	Cytokine
CCL4	CCR1	0.472091	0.00948488	CD8+ effector memory T cells	0.0001	NA	Intermediate monocytes	Cytokine
CCL4	CCR1	0.472091	0.00948488	CD8+ effector memory T cells	0.0001	NA	MAIT cells	Cytokine
CCL4	CCR1	0.472091	0.00948488	CD8+ effector memory T cells	0.0001	NA	Megakaryocyte-like cells	Cytokine
CCL4	CCR1	0.472091	0.00948488	CD8+ effector memory T cells	0.0001	NA	Memory B cells	Cytokine
CCL4	CCR1	0.472091	0.00948488	CD8+ effector memory T cells	0.0001	NA	Monocytes/macrophages	Cytokine
CCL4	CCR1	0.472091	0.00948488	CD8+ effector memory T cells	0.0001	NA	Myeloid dendritic cells	Cytokine
CCL4	CCR1	0.472091	0.00948488	CD8+ effector memory T cells	0.0001	NA	Naive B cells	Cytokine
CCL4	CCR1	0.472091	0.00948488	CD8+ effector memory T cells	0.0001	NA	Natural killer T cells	Cytokine
CCL4	CCR1	0.472091	0.00948488	CD8+ effector memory T cells	0.0001	NA	NK cells	Cytokine
CCL4	CCR1	0.472091	0.00948488	CD8+ effector memory T cells	0.0001	NA	Non-classical monocytes	Cytokine
CCL4	CCR1	0.472091	0.00948488	CD8+ effector memory T cells	0.0001	NA	Plasmacytoid dendritic cells	Cytokine
CCL4	CCR3	0.472091	0.00948488	CD8+ effector memory T cells	0.0001	NA	CD4+ memory T cells	Cytokine
CCL4	CCR3	0.472091	0.00948488	CD8+ effector memory T cells	0.0001	NA	CD4+ regulatory T cells	Cytokine
CCL4	CCR3	0.472091	0.00948488	CD8+ effector memory T cells	0.0001	NA	CD8+ effector memory T cells	Cytokine
CCL4	CCR3	0.472091	0.00948488	CD8+ effector memory T cells	0.0001	NA	Intermediate monocytes	Cytokine
CCL4	CCR3	0.472091	0.00948488	CD8+ effector memory T cells	0.0001	NA	Memory B cells	Cytokine
CCL4	CCR3	0.472091	0.00948488	CD8+ effector memory T cells	0.0001	NA	Monocytes/macrophages	Cytokine
CCL4	CCR3	0.472091	0.00948488	CD8+ effector memory T cells	0.0001	NA	Plasmacytoid dendritic cells	Cytokine
CCL4	CCR5	0.472091	0.00948488	CD8+ effector memory T cells	0.0001	NA	CD4+ effector T cells	Cytokine
CCL4	CCR5	0.472091	0.00948488	CD8+ effector memory T cells	0.0001	NA	CD4+ memory T cells	Cytokine
CCL4	CCR5	0.472091	0.00948488	CD8+ effector memory T cells	0.0001	NA	CD4+ naive T cells	Cytokine
CCL4	CCR5	0.472091	0.00948488	CD8+ effector memory T cells	0.0001	NA	CD4+ regulatory T cells	Cytokine
CCL4	CCR5	0.472091	0.00948488	CD8+ effector memory T cells	0.0001	NA	CD8+ effector T cells	Cytokine
CCL4	CCR5	0.472091	0.00948488	CD8+ effector memory T cells	0.0001	NA	CD8+ effector memory T cells	Cytokine
CCL4	CCR5	0.472091	0.00948488	CD8+ effector memory T cells	0.0001	NA	Classical monocytes	Cytokine
CCL4	CCR5	0.472091	0.00948488	CD8+ effector memory T cells	0.0001	NA	Follicular B cells	Cytokine
CCL4	CCR5	0.472091	0.00948488	CD8+ effector memory T cells	0.0001	NA	Intermediate monocytes	Cytokine
CCL4	CCR5	0.472091	0.00948488	CD8+ effector memory T cells	0.0001	NA	MAIT cells	Cytokine
CCL4	CCR5	0.472091	0.00948488	CD8+ effector memory T cells	0.0001	NA	Megakaryocyte-like cells	Cytokine
CCL4	CCR5	0.472091	0.00948488	CD8+ effector memory T cells	0.0001	NA	Memory B cells	Cytokine
CCL4	CCR5	0.472091	0.00948488	CD8+ effector memory T cells	0.0001	NA	Monocytes/macrophages	Cytokine
CCL4	CCR5	0.472091	0.00948488	CD8+ effector memory T cells	0.0001	NA	Myeloid dendritic cells	Cytokine
CCL4	CCR5	0.472091	0.00948488	CD8+ effector memory T cells	0.0001	NA	Naive B cells	Cytokine
CCL4	CCR5	0.472091	0.00948488	CD8+ effector memory T cells	0.0001	NA	Natural killer T cells	Cytokine
CCL4	CCR5	0.472091	0.00948488	CD8+ effector memory T cells	0.0001	NA	NK cells	Cytokine
CCL4	CCR5	0.472091	0.00948488	CD8+ effector memory T cells	0.0001	NA	Non-classical monocytes	Cytokine
CCL4	CCR5	0.472091	0.00948488	CD8+ effector memory T cells	0.0001	NA	Plasmacytoid dendritic cells	Cytokine
CCL4	CCR8	0.472091	0.00948488	CD8+ effector memory T cells	0.0001	NA	CD4+ memory T cells	Cytokine
CCL4	CCR8	0.472091	0.00948488	CD8+ effector memory T cells	0.0001	NA	CD4+ naive T cells	Cytokine
CCL4	CCR8	0.472091	0.00948488	CD8+ effector memory T cells	0.0001	NA	CD4+ regulatory T cells	Cytokine
CCL5	ACKR2	-0.133517	0.0229841	CD8+ effector T cells	0.0001	NA	CD4+ regulatory T cells	Cytokine
CCL5	ACKR2	-0.133517	0.0229841	CD8+ effector T cells	0.0001	NA	Intermediate monocytes	Cytokine
CCL5	ACKR2	-0.133517	0.0229841	CD8+ effector T cells	0.0001	NA	Myeloid dendritic cells	Cytokine
CCL5	ACKR2	-0.133517	0.0229841	CD8+ effector T cells	0.0001	NA	Naive B cells	Cytokine
CCL5	ACKR2	-0.133517	0.0229841	CD8+ effector T cells	0.0001	NA	Non-classical monocytes	Cytokine
CCL5	ACKR4	-0.133517	0.0229841	CD8+ effector T cells	0.0001	NA	MAIT cells	Cytokine
CCL5	ACKR4	-0.133517	0.0229841	CD8+ effector T cells	0.0001	NA	Non-classical monocytes	Cytokine
CCL5	CCR1	-0.133517	0.0229841	CD8+ effector T cells	0.0001	NA	CD4+ effector T cells	Cytokine
CCL5	CCR1	-0.133517	0.0229841	CD8+ effector T cells	0.0001	NA	CD4+ memory T cells	Cytokine
CCL5	CCR1	-0.133517	0.0229841	CD8+ effector T cells	0.0001	NA	CD4+ naive T cells	Cytokine
CCL5	CCR1	-0.133517	0.0229841	CD8+ effector T cells	0.0001	NA	CD4+ regulatory T cells	Cytokine
CCL5	CCR1	-0.133517	0.0229841	CD8+ effector T cells	0.0001	NA	CD8+ effector T cells	Cytokine
CCL5	CCR1	-0.133517	0.0229841	CD8+ effector T cells	0.0001	NA	CD8+ effector memory T cells	Cytokine
CCL5	CCR1	-0.133517	0.0229841	CD8+ effector T cells	0.0001	NA	CD8+ naive T cells	Cytokine
CCL5	CCR1	-0.133517	0.0229841	CD8+ effector T cells	0.0001	NA	Classical monocytes	Cytokine
CCL5	CCR1	-0.133517	0.0229841	CD8+ effector T cells	0.0001	NA	Follicular B cells	Cytokine
CCL5	CCR1	-0.133517	0.0229841	CD8+ effector T cells	0.0001	NA	Intermediate monocytes	Cytokine
CCL5	CCR1	-0.133517	0.0229841	CD8+ effector T cells	0.0001	NA	MAIT cells	Cytokine
CCL5	CCR1	-0.133517	0.0229841	CD8+ effector T cells	0.0001	NA	Megakaryocyte-like cells	Cytokine
CCL5	CCR1	-0.133517	0.0229841	CD8+ effector T cells	0.0001	NA	Memory B cells	Cytokine
CCL5	CCR1	-0.133517	0.0229841	CD8+ effector T cells	0.0001	NA	Monocytes/macrophages	Cytokine
CCL5	CCR1	-0.133517	0.0229841	CD8+ effector T cells	0.0001	NA	Myeloid dendritic cells	Cytokine
CCL5	CCR1	-0.133517	0.0229841	CD8+ effector T cells	0.0001	NA	Naive B cells	Cytokine
CCL5	CCR1	-0.133517	0.0229841	CD8+ effector T cells	0.0001	NA	Natural killer T cells	Cytokine
CCL5	CCR1	-0.133517	0.0229841	CD8+ effector T cells	0.0001	NA	NK cells	Cytokine
CCL5	CCR1	-0.133517	0.0229841	CD8+ effector T cells	0.0001	NA	Non-classical monocytes	Cytokine
CCL5	CCR1	-0.133517	0.0229841	CD8+ effector T cells	0.0001	NA	Plasmacytoid dendritic cells	Cytokine
CCL5	CCR3	-0.133517	0.0229841	CD8+ effector T cells	0.0001	NA	CD4+ memory T cells	Cytokine
CCL5	CCR3	-0.133517	0.0229841	CD8+ effector T cells	0.0001	NA	CD4+ regulatory T cells	Cytokine
CCL5	CCR3	-0.133517	0.0229841	CD8+ effector T cells	0.0001	NA	CD8+ effector memory T cells	Cytokine
CCL5	CCR3	-0.133517	0.0229841	CD8+ effector T cells	0.0001	NA	Intermediate monocytes	Cytokine
CCL5	CCR3	-0.133517	0.0229841	CD8+ effector T cells	0.0001	NA	Memory B cells	Cytokine
CCL5	CCR3	-0.133517	0.0229841	CD8+ effector T cells	0.0001	NA	Monocytes/macrophages	Cytokine
CCL5	CCR3	-0.133517	0.0229841	CD8+ effector T cells	0.0001	NA	Plasmacytoid dendritic cells	Cytokine
CCL5	CCR4	-0.133517	0.0229841	CD8+ effector T cells	0.0001	NA	CD4+ memory T cells	Cytokine
CCL5	CCR4	-0.133517	0.0229841	CD8+ effector T cells	0.0001	NA	CD4+ naive T cells	Cytokine
CCL5	CCR4	-0.133517	0.0229841	CD8+ effector T cells	0.0001	NA	CD4+ regulatory T cells	Cytokine
CCL5	CCR4	-0.133517	0.0229841	CD8+ effector T cells	0.0001	NA	CD8+ effector memory T cells	Cytokine
CCL5	CCR4	-0.133517	0.0229841	CD8+ effector T cells	0.0001	NA	CD8+ naive T cells	Cytokine
CCL5	CCR4	-0.133517	0.0229841	CD8+ effector T cells	0.0001	NA	Memory B cells	Cytokine
CCL5	CCR4	-0.133517	0.0229841	CD8+ effector T cells	0.0001	NA	Natural killer T cells	Cytokine
CCL5	CCR5	-0.133517	0.0229841	CD8+ effector T cells	0.0001	NA	CD4+ effector T cells	Cytokine
CCL5	CCR5	-0.133517	0.0229841	CD8+ effector T cells	0.0001	NA	CD4+ memory T cells	Cytokine
CCL5	CCR5	-0.133517	0.0229841	CD8+ effector T cells	0.0001	NA	CD4+ naive T cells	Cytokine
CCL5	CCR5	-0.133517	0.0229841	CD8+ effector T cells	0.0001	NA	CD4+ regulatory T cells	Cytokine
CCL5	CCR5	-0.133517	0.0229841	CD8+ effector T cells	0.0001	NA	CD8+ effector T cells	Cytokine
CCL5	CCR5	-0.133517	0.0229841	CD8+ effector T cells	0.0001	NA	CD8+ effector memory T cells	Cytokine
CCL5	CCR5	-0.133517	0.0229841	CD8+ effector T cells	0.0001	NA	Classical monocytes	Cytokine
CCL5	CCR5	-0.133517	0.0229841	CD8+ effector T cells	0.0001	NA	Follicular B cells	Cytokine
CCL5	CCR5	-0.133517	0.0229841	CD8+ effector T cells	0.0001	NA	Intermediate monocytes	Cytokine
CCL5	CCR5	-0.133517	0.0229841	CD8+ effector T cells	0.0001	NA	MAIT cells	Cytokine
CCL5	CCR5	-0.133517	0.0229841	CD8+ effector T cells	0.0001	NA	Megakaryocyte-like cells	Cytokine
CCL5	CCR5	-0.133517	0.0229841	CD8+ effector T cells	0.0001	NA	Memory B cells	Cytokine
CCL5	CCR5	-0.133517	0.0229841	CD8+ effector T cells	0.0001	NA	Monocytes/macrophages	Cytokine
CCL5	CCR5	-0.133517	0.0229841	CD8+ effector T cells	0.0001	NA	Myeloid dendritic cells	Cytokine
CCL5	CCR5	-0.133517	0.0229841	CD8+ effector T cells	0.0001	NA	Naive B cells	Cytokine
CCL5	CCR5	-0.133517	0.0229841	CD8+ effector T cells	0.0001	NA	Natural killer T cells	Cytokine
CCL5	CCR5	-0.133517	0.0229841	CD8+ effector T cells	0.0001	NA	NK cells	Cytokine
CCL5	CCR5	-0.133517	0.0229841	CD8+ effector T cells	0.0001	NA	Non-classical monocytes	Cytokine
CCL5	CCR5	-0.133517	0.0229841	CD8+ effector T cells	0.0001	NA	Plasmacytoid dendritic cells	Cytokine
CCL5	CXCR3	-0.133517	0.0229841	CD8+ effector T cells	0.0001	NA	CD4+ effector T cells	Cytokine
CCL5	CXCR3	-0.133517	0.0229841	CD8+ effector T cells	0.0001	NA	CD4+ memory T cells	Cytokine
CCL5	CXCR3	-0.133517	0.0229841	CD8+ effector T cells	0.0001	NA	CD4+ naive T cells	Cytokine
CCL5	CXCR3	-0.133517	0.0229841	CD8+ effector T cells	0.0001	NA	CD4+ regulatory T cells	Cytokine
CCL5	CXCR3	-0.133517	0.0229841	CD8+ effector T cells	0.0001	NA	CD8+ effector T cells	Cytokine
CCL5	CXCR3	-0.133517	0.0229841	CD8+ effector T cells	0.0001	NA	CD8+ effector memory T cells	Cytokine
CCL5	CXCR3	-0.133517	0.0229841	CD8+ effector T cells	0.0001	NA	CD8+ naive T cells	Cytokine
CCL5	CXCR3	-0.133517	0.0229841	CD8+ effector T cells	0.0001	NA	Classical monocytes	Cytokine
CCL5	CXCR3	-0.133517	0.0229841	CD8+ effector T cells	0.0001	NA	Follicular B cells	Cytokine
CCL5	CXCR3	-0.133517	0.0229841	CD8+ effector T cells	0.0001	NA	MAIT cells	Cytokine
CCL5	CXCR3	-0.133517	0.0229841	CD8+ effector T cells	0.0001	NA	Memory B cells	Cytokine
CCL5	CXCR3	-0.133517	0.0229841	CD8+ effector T cells	0.0001	NA	Monocytes/macrophages	Cytokine
CCL5	CXCR3	-0.133517	0.0229841	CD8+ effector T cells	0.0001	NA	Myeloid dendritic cells	Cytokine
CCL5	CXCR3	-0.133517	0.0229841	CD8+ effector T cells	0.0001	NA	Naive B cells	Cytokine
CCL5	CXCR3	-0.133517	0.0229841	CD8+ effector T cells	0.0001	NA	Natural killer T cells	Cytokine
CCL5	CXCR3	-0.133517	0.0229841	CD8+ effector T cells	0.0001	NA	NK cells	Cytokine
CCL5	CXCR3	-0.133517	0.0229841	CD8+ effector T cells	0.0001	NA	Non-classical monocytes	Cytokine
CCL5	CXCR3	-0.133517	0.0229841	CD8+ effector T cells	0.0001	NA	Plasma cells	Cytokine
CCL5	CXCR3	-0.133517	0.0229841	CD8+ effector T cells	0.0001	NA	Plasmacytoid dendritic cells	Cytokine
CCL5	GPR75	-0.133517	0.0229841	CD8+ effector T cells	0.0001	NA	MAIT cells	Cytokine
CCL5	GPR75	-0.133517	0.0229841	CD8+ effector T cells	0.0001	NA	Naive B cells	Cytokine
CCL5	GPR75	-0.133517	0.0229841	CD8+ effector T cells	0.0001	NA	NK cells	Cytokine
CCL5	SDC1	-0.133517	0.0229841	CD8+ effector T cells	0.0001	NA	Plasma cells	Cytokine
CCL5	SDC4	-0.133517	0.0229841	CD8+ effector T cells	0.0001	NA	CD4+ memory T cells	Cytokine
CCL5	SDC4	-0.133517	0.0229841	CD8+ effector T cells	0.0001	NA	CD4+ regulatory T cells	Cytokine
CCL5	SDC4	-0.133517	0.0229841	CD8+ effector T cells	0.0001	NA	CD8+ effector T cells	Cytokine
CCL5	SDC4	-0.133517	0.0229841	CD8+ effector T cells	0.0001	NA	CD8+ effector memory T cells	Cytokine
CCL5	SDC4	-0.133517	0.0229841	CD8+ effector T cells	0.0001	NA	Classical monocytes	Cytokine
CCL5	SDC4	-0.133517	0.0229841	CD8+ effector T cells	0.0001	NA	Intermediate monocytes	Cytokine
CCL5	SDC4	-0.133517	0.0229841	CD8+ effector T cells	0.0001	NA	MAIT cells	Cytokine
CCL5	SDC4	-0.133517	0.0229841	CD8+ effector T cells	0.0001	NA	Megakaryocyte-like cells	Cytokine
CCL5	SDC4	-0.133517	0.0229841	CD8+ effector T cells	0.0001	NA	Monocytes/macrophages	Cytokine
CCL5	SDC4	-0.133517	0.0229841	CD8+ effector T cells	0.0001	NA	Myeloid dendritic cells	Cytokine
CCL5	SDC4	-0.133517	0.0229841	CD8+ effector T cells	0.0001	NA	NK cells	Cytokine
CCL5	SDC4	-0.133517	0.0229841	CD8+ effector T cells	0.0001	NA	Plasma cells	Cytokine
CCL5	SDC4	-0.133517	0.0229841	CD8+ effector T cells	0.0001	NA	Plasmacytoid dendritic cells	Cytokine
CCL5	ACKR2	-0.319123	0.000599755	MAIT cells	0.0001	NA	CD4+ regulatory T cells	Cytokine
CCL5	ACKR2	-0.319123	0.000599755	MAIT cells	0.0001	NA	Intermediate monocytes	Cytokine
CCL5	ACKR2	-0.319123	0.000599755	MAIT cells	0.0001	NA	Myeloid dendritic cells	Cytokine
CCL5	ACKR2	-0.319123	0.000599755	MAIT cells	0.0001	NA	Naive B cells	Cytokine
CCL5	ACKR2	-0.319123	0.000599755	MAIT cells	0.0001	NA	Non-classical monocytes	Cytokine
CCL5	ACKR4	-0.319123	0.000599755	MAIT cells	0.0001	NA	MAIT cells	Cytokine
CCL5	ACKR4	-0.319123	0.000599755	MAIT cells	0.0001	NA	Non-classical monocytes	Cytokine
CCL5	CCR1	-0.319123	0.000599755	MAIT cells	0.0001	NA	CD4+ effector T cells	Cytokine
CCL5	CCR1	-0.319123	0.000599755	MAIT cells	0.0001	NA	CD4+ memory T cells	Cytokine
CCL5	CCR1	-0.319123	0.000599755	MAIT cells	0.0001	NA	CD4+ naive T cells	Cytokine
CCL5	CCR1	-0.319123	0.000599755	MAIT cells	0.0001	NA	CD4+ regulatory T cells	Cytokine
CCL5	CCR1	-0.319123	0.000599755	MAIT cells	0.0001	NA	CD8+ effector T cells	Cytokine
CCL5	CCR1	-0.319123	0.000599755	MAIT cells	0.0001	NA	CD8+ effector memory T cells	Cytokine
CCL5	CCR1	-0.319123	0.000599755	MAIT cells	0.0001	NA	CD8+ naive T cells	Cytokine
CCL5	CCR1	-0.319123	0.000599755	MAIT cells	0.0001	NA	Classical monocytes	Cytokine
CCL5	CCR1	-0.319123	0.000599755	MAIT cells	0.0001	NA	Follicular B cells	Cytokine
CCL5	CCR1	-0.319123	0.000599755	MAIT cells	0.0001	NA	Intermediate monocytes	Cytokine
CCL5	CCR1	-0.319123	0.000599755	MAIT cells	0.0001	NA	MAIT cells	Cytokine
CCL5	CCR1	-0.319123	0.000599755	MAIT cells	0.0001	NA	Megakaryocyte-like cells	Cytokine
CCL5	CCR1	-0.319123	0.000599755	MAIT cells	0.0001	NA	Memory B cells	Cytokine
CCL5	CCR1	-0.319123	0.000599755	MAIT cells	0.0001	NA	Monocytes/macrophages	Cytokine
CCL5	CCR1	-0.319123	0.000599755	MAIT cells	0.0001	NA	Myeloid dendritic cells	Cytokine
CCL5	CCR1	-0.319123	0.000599755	MAIT cells	0.0001	NA	Naive B cells	Cytokine
CCL5	CCR1	-0.319123	0.000599755	MAIT cells	0.0001	NA	Natural killer T cells	Cytokine
CCL5	CCR1	-0.319123	0.000599755	MAIT cells	0.0001	NA	NK cells	Cytokine
CCL5	CCR1	-0.319123	0.000599755	MAIT cells	0.0001	NA	Non-classical monocytes	Cytokine
CCL5	CCR1	-0.319123	0.000599755	MAIT cells	0.0001	NA	Plasmacytoid dendritic cells	Cytokine
CCL5	CCR3	-0.319123	0.000599755	MAIT cells	0.0001	NA	CD4+ memory T cells	Cytokine
CCL5	CCR3	-0.319123	0.000599755	MAIT cells	0.0001	NA	CD4+ regulatory T cells	Cytokine
CCL5	CCR3	-0.319123	0.000599755	MAIT cells	0.0001	NA	CD8+ effector memory T cells	Cytokine
CCL5	CCR3	-0.319123	0.000599755	MAIT cells	0.0001	NA	Intermediate monocytes	Cytokine
CCL5	CCR3	-0.319123	0.000599755	MAIT cells	0.0001	NA	Memory B cells	Cytokine
CCL5	CCR3	-0.319123	0.000599755	MAIT cells	0.0001	NA	Monocytes/macrophages	Cytokine
CCL5	CCR3	-0.319123	0.000599755	MAIT cells	0.0001	NA	Plasmacytoid dendritic cells	Cytokine
CCL5	CCR4	-0.319123	0.000599755	MAIT cells	0.0001	NA	CD4+ memory T cells	Cytokine
CCL5	CCR4	-0.319123	0.000599755	MAIT cells	0.0001	NA	CD4+ naive T cells	Cytokine
CCL5	CCR4	-0.319123	0.000599755	MAIT cells	0.0001	NA	CD4+ regulatory T cells	Cytokine
CCL5	CCR4	-0.319123	0.000599755	MAIT cells	0.0001	NA	CD8+ effector memory T cells	Cytokine
CCL5	CCR4	-0.319123	0.000599755	MAIT cells	0.0001	NA	CD8+ naive T cells	Cytokine
CCL5	CCR4	-0.319123	0.000599755	MAIT cells	0.0001	NA	Memory B cells	Cytokine
CCL5	CCR4	-0.319123	0.000599755	MAIT cells	0.0001	NA	Natural killer T cells	Cytokine
CCL5	CCR5	-0.319123	0.000599755	MAIT cells	0.0001	NA	CD4+ effector T cells	Cytokine
CCL5	CCR5	-0.319123	0.000599755	MAIT cells	0.0001	NA	CD4+ memory T cells	Cytokine
CCL5	CCR5	-0.319123	0.000599755	MAIT cells	0.0001	NA	CD4+ naive T cells	Cytokine
CCL5	CCR5	-0.319123	0.000599755	MAIT cells	0.0001	NA	CD4+ regulatory T cells	Cytokine
CCL5	CCR5	-0.319123	0.000599755	MAIT cells	0.0001	NA	CD8+ effector T cells	Cytokine
CCL5	CCR5	-0.319123	0.000599755	MAIT cells	0.0001	NA	CD8+ effector memory T cells	Cytokine
CCL5	CCR5	-0.319123	0.000599755	MAIT cells	0.0001	NA	Classical monocytes	Cytokine
CCL5	CCR5	-0.319123	0.000599755	MAIT cells	0.0001	NA	Follicular B cells	Cytokine
CCL5	CCR5	-0.319123	0.000599755	MAIT cells	0.0001	NA	Intermediate monocytes	Cytokine
CCL5	CCR5	-0.319123	0.000599755	MAIT cells	0.0001	NA	MAIT cells	Cytokine
CCL5	CCR5	-0.319123	0.000599755	MAIT cells	0.0001	NA	Megakaryocyte-like cells	Cytokine
CCL5	CCR5	-0.319123	0.000599755	MAIT cells	0.0001	NA	Memory B cells	Cytokine
CCL5	CCR5	-0.319123	0.000599755	MAIT cells	0.0001	NA	Monocytes/macrophages	Cytokine
CCL5	CCR5	-0.319123	0.000599755	MAIT cells	0.0001	NA	Myeloid dendritic cells	Cytokine
CCL5	CCR5	-0.319123	0.000599755	MAIT cells	0.0001	NA	Naive B cells	Cytokine
CCL5	CCR5	-0.319123	0.000599755	MAIT cells	0.0001	NA	Natural killer T cells	Cytokine
CCL5	CCR5	-0.319123	0.000599755	MAIT cells	0.0001	NA	NK cells	Cytokine
CCL5	CCR5	-0.319123	0.000599755	MAIT cells	0.0001	NA	Non-classical monocytes	Cytokine
CCL5	CCR5	-0.319123	0.000599755	MAIT cells	0.0001	NA	Plasmacytoid dendritic cells	Cytokine
CCL5	CXCR3	-0.319123	0.000599755	MAIT cells	0.0001	NA	CD4+ effector T cells	Cytokine
CCL5	CXCR3	-0.319123	0.000599755	MAIT cells	0.0001	NA	CD4+ memory T cells	Cytokine
CCL5	CXCR3	-0.319123	0.000599755	MAIT cells	0.0001	NA	CD4+ naive T cells	Cytokine
CCL5	CXCR3	-0.319123	0.000599755	MAIT cells	0.0001	NA	CD4+ regulatory T cells	Cytokine
CCL5	CXCR3	-0.319123	0.000599755	MAIT cells	0.0001	NA	CD8+ effector T cells	Cytokine
CCL5	CXCR3	-0.319123	0.000599755	MAIT cells	0.0001	NA	CD8+ effector memory T cells	Cytokine
CCL5	CXCR3	-0.319123	0.000599755	MAIT cells	0.0001	NA	CD8+ naive T cells	Cytokine
CCL5	CXCR3	-0.319123	0.000599755	MAIT cells	0.0001	NA	Classical monocytes	Cytokine
CCL5	CXCR3	-0.319123	0.000599755	MAIT cells	0.0001	NA	Follicular B cells	Cytokine
CCL5	CXCR3	-0.319123	0.000599755	MAIT cells	0.0001	NA	MAIT cells	Cytokine
CCL5	CXCR3	-0.319123	0.000599755	MAIT cells	0.0001	NA	Memory B cells	Cytokine
CCL5	CXCR3	-0.319123	0.000599755	MAIT cells	0.0001	NA	Monocytes/macrophages	Cytokine
CCL5	CXCR3	-0.319123	0.000599755	MAIT cells	0.0001	NA	Myeloid dendritic cells	Cytokine
CCL5	CXCR3	-0.319123	0.000599755	MAIT cells	0.0001	NA	Naive B cells	Cytokine
CCL5	CXCR3	-0.319123	0.000599755	MAIT cells	0.0001	NA	Natural killer T cells	Cytokine
CCL5	CXCR3	-0.319123	0.000599755	MAIT cells	0.0001	NA	NK cells	Cytokine
CCL5	CXCR3	-0.319123	0.000599755	MAIT cells	0.0001	NA	Non-classical monocytes	Cytokine
CCL5	CXCR3	-0.319123	0.000599755	MAIT cells	0.0001	NA	Plasma cells	Cytokine
CCL5	CXCR3	-0.319123	0.000599755	MAIT cells	0.0001	NA	Plasmacytoid dendritic cells	Cytokine
CCL5	GPR75	-0.319123	0.000599755	MAIT cells	0.0001	NA	MAIT cells	Cytokine
CCL5	GPR75	-0.319123	0.000599755	MAIT cells	0.0001	NA	Naive B cells	Cytokine
CCL5	GPR75	-0.319123	0.000599755	MAIT cells	0.0001	NA	NK cells	Cytokine
CCL5	SDC1	-0.319123	0.000599755	MAIT cells	0.0001	NA	Plasma cells	Cytokine
CCL5	SDC4	-0.319123	0.000599755	MAIT cells	0.0001	NA	CD4+ memory T cells	Cytokine
CCL5	SDC4	-0.319123	0.000599755	MAIT cells	0.0001	NA	CD4+ regulatory T cells	Cytokine
CCL5	SDC4	-0.319123	0.000599755	MAIT cells	0.0001	NA	CD8+ effector T cells	Cytokine
CCL5	SDC4	-0.319123	0.000599755	MAIT cells	0.0001	NA	CD8+ effector memory T cells	Cytokine
CCL5	SDC4	-0.319123	0.000599755	MAIT cells	0.0001	NA	Classical monocytes	Cytokine
CCL5	SDC4	-0.319123	0.000599755	MAIT cells	0.0001	NA	Intermediate monocytes	Cytokine
CCL5	SDC4	-0.319123	0.000599755	MAIT cells	0.0001	NA	MAIT cells	Cytokine
CCL5	SDC4	-0.319123	0.000599755	MAIT cells	0.0001	NA	Megakaryocyte-like cells	Cytokine
CCL5	SDC4	-0.319123	0.000599755	MAIT cells	0.0001	NA	Monocytes/macrophages	Cytokine
CCL5	SDC4	-0.319123	0.000599755	MAIT cells	0.0001	NA	Myeloid dendritic cells	Cytokine
CCL5	SDC4	-0.319123	0.000599755	MAIT cells	0.0001	NA	NK cells	Cytokine
CCL5	SDC4	-0.319123	0.000599755	MAIT cells	0.0001	NA	Plasma cells	Cytokine
CCL5	SDC4	-0.319123	0.000599755	MAIT cells	0.0001	NA	Plasmacytoid dendritic cells	Cytokine
CCL5	ACKR2	-0.3528	1.8066e-07	Natural killer T cells	0.0001	NA	CD4+ regulatory T cells	Cytokine
CCL5	ACKR2	-0.3528	1.8066e-07	Natural killer T cells	0.0001	NA	Intermediate monocytes	Cytokine
CCL5	ACKR2	-0.3528	1.8066e-07	Natural killer T cells	0.0001	NA	Myeloid dendritic cells	Cytokine
CCL5	ACKR2	-0.3528	1.8066e-07	Natural killer T cells	0.0001	NA	Naive B cells	Cytokine
CCL5	ACKR2	-0.3528	1.8066e-07	Natural killer T cells	0.0001	NA	Non-classical monocytes	Cytokine
CCL5	ACKR4	-0.3528	1.8066e-07	Natural killer T cells	0.0001	NA	MAIT cells	Cytokine
CCL5	ACKR4	-0.3528	1.8066e-07	Natural killer T cells	0.0001	NA	Non-classical monocytes	Cytokine
CCL5	CCR1	-0.3528	1.8066e-07	Natural killer T cells	0.0001	NA	CD4+ effector T cells	Cytokine
CCL5	CCR1	-0.3528	1.8066e-07	Natural killer T cells	0.0001	NA	CD4+ memory T cells	Cytokine
CCL5	CCR1	-0.3528	1.8066e-07	Natural killer T cells	0.0001	NA	CD4+ naive T cells	Cytokine
CCL5	CCR1	-0.3528	1.8066e-07	Natural killer T cells	0.0001	NA	CD4+ regulatory T cells	Cytokine
CCL5	CCR1	-0.3528	1.8066e-07	Natural killer T cells	0.0001	NA	CD8+ effector T cells	Cytokine
CCL5	CCR1	-0.3528	1.8066e-07	Natural killer T cells	0.0001	NA	CD8+ effector memory T cells	Cytokine
CCL5	CCR1	-0.3528	1.8066e-07	Natural killer T cells	0.0001	NA	CD8+ naive T cells	Cytokine
CCL5	CCR1	-0.3528	1.8066e-07	Natural killer T cells	0.0001	NA	Classical monocytes	Cytokine
CCL5	CCR1	-0.3528	1.8066e-07	Natural killer T cells	0.0001	NA	Follicular B cells	Cytokine
CCL5	CCR1	-0.3528	1.8066e-07	Natural killer T cells	0.0001	NA	Intermediate monocytes	Cytokine
CCL5	CCR1	-0.3528	1.8066e-07	Natural killer T cells	0.0001	NA	MAIT cells	Cytokine
CCL5	CCR1	-0.3528	1.8066e-07	Natural killer T cells	0.0001	NA	Megakaryocyte-like cells	Cytokine
CCL5	CCR1	-0.3528	1.8066e-07	Natural killer T cells	0.0001	NA	Memory B cells	Cytokine
CCL5	CCR1	-0.3528	1.8066e-07	Natural killer T cells	0.0001	NA	Monocytes/macrophages	Cytokine
CCL5	CCR1	-0.3528	1.8066e-07	Natural killer T cells	0.0001	NA	Myeloid dendritic cells	Cytokine
CCL5	CCR1	-0.3528	1.8066e-07	Natural killer T cells	0.0001	NA	Naive B cells	Cytokine
CCL5	CCR1	-0.3528	1.8066e-07	Natural killer T cells	0.0001	NA	Natural killer T cells	Cytokine
CCL5	CCR1	-0.3528	1.8066e-07	Natural killer T cells	0.0001	NA	NK cells	Cytokine
CCL5	CCR1	-0.3528	1.8066e-07	Natural killer T cells	0.0001	NA	Non-classical monocytes	Cytokine
CCL5	CCR1	-0.3528	1.8066e-07	Natural killer T cells	0.0001	NA	Plasmacytoid dendritic cells	Cytokine
CCL5	CCR3	-0.3528	1.8066e-07	Natural killer T cells	0.0001	NA	CD4+ memory T cells	Cytokine
CCL5	CCR3	-0.3528	1.8066e-07	Natural killer T cells	0.0001	NA	CD4+ regulatory T cells	Cytokine
CCL5	CCR3	-0.3528	1.8066e-07	Natural killer T cells	0.0001	NA	CD8+ effector memory T cells	Cytokine
CCL5	CCR3	-0.3528	1.8066e-07	Natural killer T cells	0.0001	NA	Intermediate monocytes	Cytokine
CCL5	CCR3	-0.3528	1.8066e-07	Natural killer T cells	0.0001	NA	Memory B cells	Cytokine
CCL5	CCR3	-0.3528	1.8066e-07	Natural killer T cells	0.0001	NA	Monocytes/macrophages	Cytokine
CCL5	CCR3	-0.3528	1.8066e-07	Natural killer T cells	0.0001	NA	Plasmacytoid dendritic cells	Cytokine
CCL5	CCR4	-0.3528	1.8066e-07	Natural killer T cells	0.0001	NA	CD4+ memory T cells	Cytokine
CCL5	CCR4	-0.3528	1.8066e-07	Natural killer T cells	0.0001	NA	CD4+ naive T cells	Cytokine
CCL5	CCR4	-0.3528	1.8066e-07	Natural killer T cells	0.0001	NA	CD4+ regulatory T cells	Cytokine
CCL5	CCR4	-0.3528	1.8066e-07	Natural killer T cells	0.0001	NA	CD8+ effector memory T cells	Cytokine
CCL5	CCR4	-0.3528	1.8066e-07	Natural killer T cells	0.0001	NA	CD8+ naive T cells	Cytokine
CCL5	CCR4	-0.3528	1.8066e-07	Natural killer T cells	0.0001	NA	Memory B cells	Cytokine
CCL5	CCR4	-0.3528	1.8066e-07	Natural killer T cells	0.0001	NA	Natural killer T cells	Cytokine
CCL5	CCR5	-0.3528	1.8066e-07	Natural killer T cells	0.0001	NA	CD4+ effector T cells	Cytokine
CCL5	CCR5	-0.3528	1.8066e-07	Natural killer T cells	0.0001	NA	CD4+ memory T cells	Cytokine
CCL5	CCR5	-0.3528	1.8066e-07	Natural killer T cells	0.0001	NA	CD4+ naive T cells	Cytokine
CCL5	CCR5	-0.3528	1.8066e-07	Natural killer T cells	0.0001	NA	CD4+ regulatory T cells	Cytokine
CCL5	CCR5	-0.3528	1.8066e-07	Natural killer T cells	0.0001	NA	CD8+ effector T cells	Cytokine
CCL5	CCR5	-0.3528	1.8066e-07	Natural killer T cells	0.0001	NA	CD8+ effector memory T cells	Cytokine
CCL5	CCR5	-0.3528	1.8066e-07	Natural killer T cells	0.0001	NA	Classical monocytes	Cytokine
CCL5	CCR5	-0.3528	1.8066e-07	Natural killer T cells	0.0001	NA	Follicular B cells	Cytokine
CCL5	CCR5	-0.3528	1.8066e-07	Natural killer T cells	0.0001	NA	Intermediate monocytes	Cytokine
CCL5	CCR5	-0.3528	1.8066e-07	Natural killer T cells	0.0001	NA	MAIT cells	Cytokine
CCL5	CCR5	-0.3528	1.8066e-07	Natural killer T cells	0.0001	NA	Megakaryocyte-like cells	Cytokine
CCL5	CCR5	-0.3528	1.8066e-07	Natural killer T cells	0.0001	NA	Memory B cells	Cytokine
CCL5	CCR5	-0.3528	1.8066e-07	Natural killer T cells	0.0001	NA	Monocytes/macrophages	Cytokine
CCL5	CCR5	-0.3528	1.8066e-07	Natural killer T cells	0.0001	NA	Myeloid dendritic cells	Cytokine
CCL5	CCR5	-0.3528	1.8066e-07	Natural killer T cells	0.0001	NA	Naive B cells	Cytokine
CCL5	CCR5	-0.3528	1.8066e-07	Natural killer T cells	0.0001	NA	Natural killer T cells	Cytokine
CCL5	CCR5	-0.3528	1.8066e-07	Natural killer T cells	0.0001	NA	NK cells	Cytokine
CCL5	CCR5	-0.3528	1.8066e-07	Natural killer T cells	0.0001	NA	Non-classical monocytes	Cytokine
CCL5	CCR5	-0.3528	1.8066e-07	Natural killer T cells	0.0001	NA	Plasmacytoid dendritic cells	Cytokine
CCL5	CXCR3	-0.3528	1.8066e-07	Natural killer T cells	0.0001	NA	CD4+ effector T cells	Cytokine
CCL5	CXCR3	-0.3528	1.8066e-07	Natural killer T cells	0.0001	NA	CD4+ memory T cells	Cytokine
CCL5	CXCR3	-0.3528	1.8066e-07	Natural killer T cells	0.0001	NA	CD4+ naive T cells	Cytokine
CCL5	CXCR3	-0.3528	1.8066e-07	Natural killer T cells	0.0001	NA	CD4+ regulatory T cells	Cytokine
CCL5	CXCR3	-0.3528	1.8066e-07	Natural killer T cells	0.0001	NA	CD8+ effector T cells	Cytokine
CCL5	CXCR3	-0.3528	1.8066e-07	Natural killer T cells	0.0001	NA	CD8+ effector memory T cells	Cytokine
CCL5	CXCR3	-0.3528	1.8066e-07	Natural killer T cells	0.0001	NA	CD8+ naive T cells	Cytokine
CCL5	CXCR3	-0.3528	1.8066e-07	Natural killer T cells	0.0001	NA	Classical monocytes	Cytokine
CCL5	CXCR3	-0.3528	1.8066e-07	Natural killer T cells	0.0001	NA	Follicular B cells	Cytokine
CCL5	CXCR3	-0.3528	1.8066e-07	Natural killer T cells	0.0001	NA	MAIT cells	Cytokine
CCL5	CXCR3	-0.3528	1.8066e-07	Natural killer T cells	0.0001	NA	Memory B cells	Cytokine
CCL5	CXCR3	-0.3528	1.8066e-07	Natural killer T cells	0.0001	NA	Monocytes/macrophages	Cytokine
CCL5	CXCR3	-0.3528	1.8066e-07	Natural killer T cells	0.0001	NA	Myeloid dendritic cells	Cytokine
CCL5	CXCR3	-0.3528	1.8066e-07	Natural killer T cells	0.0001	NA	Naive B cells	Cytokine
CCL5	CXCR3	-0.3528	1.8066e-07	Natural killer T cells	0.0001	NA	Natural killer T cells	Cytokine
CCL5	CXCR3	-0.3528	1.8066e-07	Natural killer T cells	0.0001	NA	NK cells	Cytokine
CCL5	CXCR3	-0.3528	1.8066e-07	Natural killer T cells	0.0001	NA	Non-classical monocytes	Cytokine
CCL5	CXCR3	-0.3528	1.8066e-07	Natural killer T cells	0.0001	NA	Plasma cells	Cytokine
CCL5	CXCR3	-0.3528	1.8066e-07	Natural killer T cells	0.0001	NA	Plasmacytoid dendritic cells	Cytokine
CCL5	GPR75	-0.3528	1.8066e-07	Natural killer T cells	0.0001	NA	MAIT cells	Cytokine
CCL5	GPR75	-0.3528	1.8066e-07	Natural killer T cells	0.0001	NA	Naive B cells	Cytokine
CCL5	GPR75	-0.3528	1.8066e-07	Natural killer T cells	0.0001	NA	NK cells	Cytokine
CCL5	SDC1	-0.3528	1.8066e-07	Natural killer T cells	0.0001	NA	Plasma cells	Cytokine
CCL5	SDC4	-0.3528	1.8066e-07	Natural killer T cells	0.0001	NA	CD4+ memory T cells	Cytokine
CCL5	SDC4	-0.3528	1.8066e-07	Natural killer T cells	0.0001	NA	CD4+ regulatory T cells	Cytokine
CCL5	SDC4	-0.3528	1.8066e-07	Natural killer T cells	0.0001	NA	CD8+ effector T cells	Cytokine
CCL5	SDC4	-0.3528	1.8066e-07	Natural killer T cells	0.0001	NA	CD8+ effector memory T cells	Cytokine
CCL5	SDC4	-0.3528	1.8066e-07	Natural killer T cells	0.0001	NA	Classical monocytes	Cytokine
CCL5	SDC4	-0.3528	1.8066e-07	Natural killer T cells	0.0001	NA	Intermediate monocytes	Cytokine
CCL5	SDC4	-0.3528	1.8066e-07	Natural killer T cells	0.0001	NA	MAIT cells	Cytokine
CCL5	SDC4	-0.3528	1.8066e-07	Natural killer T cells	0.0001	NA	Megakaryocyte-like cells	Cytokine
CCL5	SDC4	-0.3528	1.8066e-07	Natural killer T cells	0.0001	NA	Monocytes/macrophages	Cytokine
CCL5	SDC4	-0.3528	1.8066e-07	Natural killer T cells	0.0001	NA	Myeloid dendritic cells	Cytokine
CCL5	SDC4	-0.3528	1.8066e-07	Natural killer T cells	0.0001	NA	NK cells	Cytokine
CCL5	SDC4	-0.3528	1.8066e-07	Natural killer T cells	0.0001	NA	Plasma cells	Cytokine
CCL5	SDC4	-0.3528	1.8066e-07	Natural killer T cells	0.0001	NA	Plasmacytoid dendritic cells	Cytokine
CCL8	CCR2	0.0001	NA	Classical monocytes	-0.449896	5.92493e-08	Classical monocytes	Cytokine
CCL8	CCR2	0.0001	NA	Monocytes/macrophages	-0.449896	5.92493e-08	Classical monocytes	Cytokine
CCL8	CCR2	0.0001	NA	Natural killer T cells	-0.449896	5.92493e-08	Classical monocytes	Cytokine
CXCL16	CXCR6	0.88297	2.56056e-11	Intermediate monocytes	0.0001	NA	CD4+ effector T cells	Cytokine
CXCL16	CXCR6	0.88297	2.56056e-11	Intermediate monocytes	0.0001	NA	CD4+ memory T cells	Cytokine
CXCL16	CXCR6	0.88297	2.56056e-11	Intermediate monocytes	0.0001	NA	CD4+ regulatory T cells	Cytokine
CXCL16	CXCR6	0.88297	2.56056e-11	Intermediate monocytes	0.0001	NA	CD8+ effector T cells	Cytokine
CXCL16	CXCR6	0.88297	2.56056e-11	Intermediate monocytes	0.0001	NA	CD8+ effector memory T cells	Cytokine
CXCL16	CXCR6	0.88297	2.56056e-11	Intermediate monocytes	0.0001	NA	CD8+ naive T cells	Cytokine
CXCL16	CXCR6	0.88297	2.56056e-11	Intermediate monocytes	0.0001	NA	MAIT cells	Cytokine
CXCL16	CXCR6	0.88297	2.56056e-11	Intermediate monocytes	0.0001	NA	Natural killer T cells	Cytokine
CXCL16	CXCR6	0.88297	2.56056e-11	Intermediate monocytes	0.0001	NA	NK cells	Cytokine
CXCL16	CXCR6	0.8711	3.57773e-39	Classical monocytes	0.0001	NA	CD4+ effector T cells	Cytokine
CXCL16	CXCR6	0.8711	3.57773e-39	Classical monocytes	0.0001	NA	CD4+ memory T cells	Cytokine
CXCL16	CXCR6	0.8711	3.57773e-39	Classical monocytes	0.0001	NA	CD4+ regulatory T cells	Cytokine
CXCL16	CXCR6	0.8711	3.57773e-39	Classical monocytes	0.0001	NA	CD8+ effector T cells	Cytokine
CXCL16	CXCR6	0.8711	3.57773e-39	Classical monocytes	0.0001	NA	CD8+ effector memory T cells	Cytokine
CXCL16	CXCR6	0.8711	3.57773e-39	Classical monocytes	0.0001	NA	CD8+ naive T cells	Cytokine
CXCL16	CXCR6	0.8711	3.57773e-39	Classical monocytes	0.0001	NA	MAIT cells	Cytokine
CXCL16	CXCR6	0.8711	3.57773e-39	Classical monocytes	0.0001	NA	Natural killer T cells	Cytokine
CXCL16	CXCR6	0.8711	3.57773e-39	Classical monocytes	0.0001	NA	NK cells	Cytokine
CXCL16	CXCR6	0.656814	6.62972e-12	Non-classical monocytes	0.0001	NA	CD4+ effector T cells	Cytokine
CXCL16	CXCR6	0.656814	6.62972e-12	Non-classical monocytes	0.0001	NA	CD4+ memory T cells	Cytokine
CXCL16	CXCR6	0.656814	6.62972e-12	Non-classical monocytes	0.0001	NA	CD4+ regulatory T cells	Cytokine
CXCL16	CXCR6	0.656814	6.62972e-12	Non-classical monocytes	0.0001	NA	CD8+ effector T cells	Cytokine
CXCL16	CXCR6	0.656814	6.62972e-12	Non-classical monocytes	0.0001	NA	CD8+ effector memory T cells	Cytokine
CXCL16	CXCR6	0.656814	6.62972e-12	Non-classical monocytes	0.0001	NA	CD8+ naive T cells	Cytokine
CXCL16	CXCR6	0.656814	6.62972e-12	Non-classical monocytes	0.0001	NA	MAIT cells	Cytokine
CXCL16	CXCR6	0.656814	6.62972e-12	Non-classical monocytes	0.0001	NA	Natural killer T cells	Cytokine
CXCL16	CXCR6	0.656814	6.62972e-12	Non-classical monocytes	0.0001	NA	NK cells	Cytokine
IL10	IL10RA	0.0001	NA	Classical monocytes	0.363599	7.93336e-09	Classical monocytes	Cytokine
IL10	IL10RA	0.0001	NA	Intermediate monocytes	0.363599	7.93336e-09	Classical monocytes	Cytokine
IL10	IL10RA	0.0001	NA	Memory B cells	0.363599	7.93336e-09	Classical monocytes	Cytokine
IL10	IL10RA	0.0001	NA	Classical monocytes	0.301719	0.0397819	Intermediate monocytes	Cytokine
IL10	IL10RA	0.0001	NA	Intermediate monocytes	0.301719	0.0397819	Intermediate monocytes	Cytokine
IL10	IL10RA	0.0001	NA	Memory B cells	0.301719	0.0397819	Intermediate monocytes	Cytokine
IL15	IL2RG	0.0001	NA	CD4+ effector T cells	-0.204832	0.00212519	CD4+ memory T cells	Cytokine
IL15	IL2RG	0.0001	NA	CD4+ memory T cells	-0.204832	0.00212519	CD4+ memory T cells	Cytokine
IL15	IL2RG	0.0001	NA	CD4+ naive T cells	-0.204832	0.00212519	CD4+ memory T cells	Cytokine
IL15	IL2RG	0.0001	NA	CD8+ effector T cells	-0.204832	0.00212519	CD4+ memory T cells	Cytokine
IL15	IL2RG	0.0001	NA	CD8+ effector memory T cells	-0.204832	0.00212519	CD4+ memory T cells	Cytokine
IL15	IL2RG	0.0001	NA	CD8+ naive T cells	-0.204832	0.00212519	CD4+ memory T cells	Cytokine
IL15	IL2RG	0.0001	NA	Classical monocytes	-0.204832	0.00212519	CD4+ memory T cells	Cytokine
IL15	IL2RG	0.0001	NA	Follicular B cells	-0.204832	0.00212519	CD4+ memory T cells	Cytokine
IL15	IL2RG	0.0001	NA	Intermediate monocytes	-0.204832	0.00212519	CD4+ memory T cells	Cytokine
IL15	IL2RG	0.0001	NA	MAIT cells	-0.204832	0.00212519	CD4+ memory T cells	Cytokine
IL15	IL2RG	0.0001	NA	Megakaryocyte-like cells	-0.204832	0.00212519	CD4+ memory T cells	Cytokine
IL15	IL2RG	0.0001	NA	Memory B cells	-0.204832	0.00212519	CD4+ memory T cells	Cytokine
IL15	IL2RG	0.0001	NA	Monocytes/macrophages	-0.204832	0.00212519	CD4+ memory T cells	Cytokine
IL15	IL2RG	0.0001	NA	Myeloid dendritic cells	-0.204832	0.00212519	CD4+ memory T cells	Cytokine
IL15	IL2RG	0.0001	NA	Naive B cells	-0.204832	0.00212519	CD4+ memory T cells	Cytokine
IL15	IL2RG	0.0001	NA	Natural killer T cells	-0.204832	0.00212519	CD4+ memory T cells	Cytokine
IL15	IL2RG	0.0001	NA	NK cells	-0.204832	0.00212519	CD4+ memory T cells	Cytokine
IL15	IL2RG	0.0001	NA	Non-classical monocytes	-0.204832	0.00212519	CD4+ memory T cells	Cytokine
IL15	IL2RG	0.0001	NA	Plasma cells	-0.204832	0.00212519	CD4+ memory T cells	Cytokine
IL15	IL2RG	0.0001	NA	CD4+ effector T cells	-0.212447	0.00784884	CD8+ effector T cells	Cytokine
IL15	IL2RG	0.0001	NA	CD4+ memory T cells	-0.212447	0.00784884	CD8+ effector T cells	Cytokine
IL15	IL2RG	0.0001	NA	CD4+ naive T cells	-0.212447	0.00784884	CD8+ effector T cells	Cytokine
IL15	IL2RG	0.0001	NA	CD8+ effector T cells	-0.212447	0.00784884	CD8+ effector T cells	Cytokine
IL15	IL2RG	0.0001	NA	CD8+ effector memory T cells	-0.212447	0.00784884	CD8+ effector T cells	Cytokine
IL15	IL2RG	0.0001	NA	CD8+ naive T cells	-0.212447	0.00784884	CD8+ effector T cells	Cytokine
IL15	IL2RG	0.0001	NA	Classical monocytes	-0.212447	0.00784884	CD8+ effector T cells	Cytokine
IL15	IL2RG	0.0001	NA	Follicular B cells	-0.212447	0.00784884	CD8+ effector T cells	Cytokine
IL15	IL2RG	0.0001	NA	Intermediate monocytes	-0.212447	0.00784884	CD8+ effector T cells	Cytokine
IL15	IL2RG	0.0001	NA	MAIT cells	-0.212447	0.00784884	CD8+ effector T cells	Cytokine
IL15	IL2RG	0.0001	NA	Megakaryocyte-like cells	-0.212447	0.00784884	CD8+ effector T cells	Cytokine
IL15	IL2RG	0.0001	NA	Memory B cells	-0.212447	0.00784884	CD8+ effector T cells	Cytokine
IL15	IL2RG	0.0001	NA	Monocytes/macrophages	-0.212447	0.00784884	CD8+ effector T cells	Cytokine
IL15	IL2RG	0.0001	NA	Myeloid dendritic cells	-0.212447	0.00784884	CD8+ effector T cells	Cytokine
IL15	IL2RG	0.0001	NA	Naive B cells	-0.212447	0.00784884	CD8+ effector T cells	Cytokine
IL15	IL2RG	0.0001	NA	Natural killer T cells	-0.212447	0.00784884	CD8+ effector T cells	Cytokine
IL15	IL2RG	0.0001	NA	NK cells	-0.212447	0.00784884	CD8+ effector T cells	Cytokine
IL15	IL2RG	0.0001	NA	Non-classical monocytes	-0.212447	0.00784884	CD8+ effector T cells	Cytokine
IL15	IL2RG	0.0001	NA	Plasma cells	-0.212447	0.00784884	CD8+ effector T cells	Cytokine
IL15	IL2RG	0.0001	NA	CD4+ effector T cells	-0.29235	0.0410886	MAIT cells	Cytokine
IL15	IL2RG	0.0001	NA	CD4+ memory T cells	-0.29235	0.0410886	MAIT cells	Cytokine
IL15	IL2RG	0.0001	NA	CD4+ naive T cells	-0.29235	0.0410886	MAIT cells	Cytokine
IL15	IL2RG	0.0001	NA	CD8+ effector T cells	-0.29235	0.0410886	MAIT cells	Cytokine
IL15	IL2RG	0.0001	NA	CD8+ effector memory T cells	-0.29235	0.0410886	MAIT cells	Cytokine
IL15	IL2RG	0.0001	NA	CD8+ naive T cells	-0.29235	0.0410886	MAIT cells	Cytokine
IL15	IL2RG	0.0001	NA	Classical monocytes	-0.29235	0.0410886	MAIT cells	Cytokine
IL15	IL2RG	0.0001	NA	Follicular B cells	-0.29235	0.0410886	MAIT cells	Cytokine
IL15	IL2RG	0.0001	NA	Intermediate monocytes	-0.29235	0.0410886	MAIT cells	Cytokine
IL15	IL2RG	0.0001	NA	MAIT cells	-0.29235	0.0410886	MAIT cells	Cytokine
IL15	IL2RG	0.0001	NA	Megakaryocyte-like cells	-0.29235	0.0410886	MAIT cells	Cytokine
IL15	IL2RG	0.0001	NA	Memory B cells	-0.29235	0.0410886	MAIT cells	Cytokine
IL15	IL2RG	0.0001	NA	Monocytes/macrophages	-0.29235	0.0410886	MAIT cells	Cytokine
IL15	IL2RG	0.0001	NA	Myeloid dendritic cells	-0.29235	0.0410886	MAIT cells	Cytokine
IL15	IL2RG	0.0001	NA	Naive B cells	-0.29235	0.0410886	MAIT cells	Cytokine
IL15	IL2RG	0.0001	NA	Natural killer T cells	-0.29235	0.0410886	MAIT cells	Cytokine
IL15	IL2RG	0.0001	NA	NK cells	-0.29235	0.0410886	MAIT cells	Cytokine
IL15	IL2RG	0.0001	NA	Non-classical monocytes	-0.29235	0.0410886	MAIT cells	Cytokine
IL15	IL2RG	0.0001	NA	Plasma cells	-0.29235	0.0410886	MAIT cells	Cytokine
IL15	IL2RG	0.0001	NA	CD4+ effector T cells	-0.339604	0.0326649	CD4+ effector T cells	Cytokine
IL15	IL2RG	0.0001	NA	CD4+ memory T cells	-0.339604	0.0326649	CD4+ effector T cells	Cytokine
IL15	IL2RG	0.0001	NA	CD4+ naive T cells	-0.339604	0.0326649	CD4+ effector T cells	Cytokine
IL15	IL2RG	0.0001	NA	CD8+ effector T cells	-0.339604	0.0326649	CD4+ effector T cells	Cytokine
IL15	IL2RG	0.0001	NA	CD8+ effector memory T cells	-0.339604	0.0326649	CD4+ effector T cells	Cytokine
IL15	IL2RG	0.0001	NA	CD8+ naive T cells	-0.339604	0.0326649	CD4+ effector T cells	Cytokine
IL15	IL2RG	0.0001	NA	Classical monocytes	-0.339604	0.0326649	CD4+ effector T cells	Cytokine
IL15	IL2RG	0.0001	NA	Follicular B cells	-0.339604	0.0326649	CD4+ effector T cells	Cytokine
IL15	IL2RG	0.0001	NA	Intermediate monocytes	-0.339604	0.0326649	CD4+ effector T cells	Cytokine
IL15	IL2RG	0.0001	NA	MAIT cells	-0.339604	0.0326649	CD4+ effector T cells	Cytokine
IL15	IL2RG	0.0001	NA	Megakaryocyte-like cells	-0.339604	0.0326649	CD4+ effector T cells	Cytokine
IL15	IL2RG	0.0001	NA	Memory B cells	-0.339604	0.0326649	CD4+ effector T cells	Cytokine
IL15	IL2RG	0.0001	NA	Monocytes/macrophages	-0.339604	0.0326649	CD4+ effector T cells	Cytokine
IL15	IL2RG	0.0001	NA	Myeloid dendritic cells	-0.339604	0.0326649	CD4+ effector T cells	Cytokine
IL15	IL2RG	0.0001	NA	Naive B cells	-0.339604	0.0326649	CD4+ effector T cells	Cytokine
IL15	IL2RG	0.0001	NA	Natural killer T cells	-0.339604	0.0326649	CD4+ effector T cells	Cytokine
IL15	IL2RG	0.0001	NA	NK cells	-0.339604	0.0326649	CD4+ effector T cells	Cytokine
IL15	IL2RG	0.0001	NA	Non-classical monocytes	-0.339604	0.0326649	CD4+ effector T cells	Cytokine
IL15	IL2RG	0.0001	NA	Plasma cells	-0.339604	0.0326649	CD4+ effector T cells	Cytokine
IL15	IL2RG	0.0001	NA	CD4+ effector T cells	-0.354554	3.0734e-05	CD8+ effector memory T cells	Cytokine
IL15	IL2RG	0.0001	NA	CD4+ memory T cells	-0.354554	3.0734e-05	CD8+ effector memory T cells	Cytokine
IL15	IL2RG	0.0001	NA	CD4+ naive T cells	-0.354554	3.0734e-05	CD8+ effector memory T cells	Cytokine
IL15	IL2RG	0.0001	NA	CD8+ effector T cells	-0.354554	3.0734e-05	CD8+ effector memory T cells	Cytokine
IL15	IL2RG	0.0001	NA	CD8+ effector memory T cells	-0.354554	3.0734e-05	CD8+ effector memory T cells	Cytokine
IL15	IL2RG	0.0001	NA	CD8+ naive T cells	-0.354554	3.0734e-05	CD8+ effector memory T cells	Cytokine
IL15	IL2RG	0.0001	NA	Classical monocytes	-0.354554	3.0734e-05	CD8+ effector memory T cells	Cytokine
IL15	IL2RG	0.0001	NA	Follicular B cells	-0.354554	3.0734e-05	CD8+ effector memory T cells	Cytokine
IL15	IL2RG	0.0001	NA	Intermediate monocytes	-0.354554	3.0734e-05	CD8+ effector memory T cells	Cytokine
IL15	IL2RG	0.0001	NA	MAIT cells	-0.354554	3.0734e-05	CD8+ effector memory T cells	Cytokine
IL15	IL2RG	0.0001	NA	Megakaryocyte-like cells	-0.354554	3.0734e-05	CD8+ effector memory T cells	Cytokine
IL15	IL2RG	0.0001	NA	Memory B cells	-0.354554	3.0734e-05	CD8+ effector memory T cells	Cytokine
IL15	IL2RG	0.0001	NA	Monocytes/macrophages	-0.354554	3.0734e-05	CD8+ effector memory T cells	Cytokine
IL15	IL2RG	0.0001	NA	Myeloid dendritic cells	-0.354554	3.0734e-05	CD8+ effector memory T cells	Cytokine
IL15	IL2RG	0.0001	NA	Naive B cells	-0.354554	3.0734e-05	CD8+ effector memory T cells	Cytokine
IL15	IL2RG	0.0001	NA	Natural killer T cells	-0.354554	3.0734e-05	CD8+ effector memory T cells	Cytokine
IL15	IL2RG	0.0001	NA	NK cells	-0.354554	3.0734e-05	CD8+ effector memory T cells	Cytokine
IL15	IL2RG	0.0001	NA	Non-classical monocytes	-0.354554	3.0734e-05	CD8+ effector memory T cells	Cytokine
IL15	IL2RG	0.0001	NA	Plasma cells	-0.354554	3.0734e-05	CD8+ effector memory T cells	Cytokine
IL15	IL2RG	0.0001	NA	CD4+ effector T cells	-0.387835	6.15087e-20	NK cells	Cytokine
IL15	IL2RG	0.0001	NA	CD4+ memory T cells	-0.387835	6.15087e-20	NK cells	Cytokine
IL15	IL2RG	0.0001	NA	CD4+ naive T cells	-0.387835	6.15087e-20	NK cells	Cytokine
IL15	IL2RG	0.0001	NA	CD8+ effector T cells	-0.387835	6.15087e-20	NK cells	Cytokine
IL15	IL2RG	0.0001	NA	CD8+ effector memory T cells	-0.387835	6.15087e-20	NK cells	Cytokine
IL15	IL2RG	0.0001	NA	CD8+ naive T cells	-0.387835	6.15087e-20	NK cells	Cytokine
IL15	IL2RG	0.0001	NA	Classical monocytes	-0.387835	6.15087e-20	NK cells	Cytokine
IL15	IL2RG	0.0001	NA	Follicular B cells	-0.387835	6.15087e-20	NK cells	Cytokine
IL15	IL2RG	0.0001	NA	Intermediate monocytes	-0.387835	6.15087e-20	NK cells	Cytokine
IL15	IL2RG	0.0001	NA	MAIT cells	-0.387835	6.15087e-20	NK cells	Cytokine
IL15	IL2RG	0.0001	NA	Megakaryocyte-like cells	-0.387835	6.15087e-20	NK cells	Cytokine
IL15	IL2RG	0.0001	NA	Memory B cells	-0.387835	6.15087e-20	NK cells	Cytokine
IL15	IL2RG	0.0001	NA	Monocytes/macrophages	-0.387835	6.15087e-20	NK cells	Cytokine
IL15	IL2RG	0.0001	NA	Myeloid dendritic cells	-0.387835	6.15087e-20	NK cells	Cytokine
IL15	IL2RG	0.0001	NA	Naive B cells	-0.387835	6.15087e-20	NK cells	Cytokine
IL15	IL2RG	0.0001	NA	Natural killer T cells	-0.387835	6.15087e-20	NK cells	Cytokine
IL15	IL2RG	0.0001	NA	NK cells	-0.387835	6.15087e-20	NK cells	Cytokine
IL15	IL2RG	0.0001	NA	Non-classical monocytes	-0.387835	6.15087e-20	NK cells	Cytokine
IL15	IL2RG	0.0001	NA	Plasma cells	-0.387835	6.15087e-20	NK cells	Cytokine
IL15	IL2RG	0.0001	NA	CD4+ effector T cells	-0.391132	0.000104808	Natural killer T cells	Cytokine
IL15	IL2RG	0.0001	NA	CD4+ memory T cells	-0.391132	0.000104808	Natural killer T cells	Cytokine
IL15	IL2RG	0.0001	NA	CD4+ naive T cells	-0.391132	0.000104808	Natural killer T cells	Cytokine
IL15	IL2RG	0.0001	NA	CD8+ effector T cells	-0.391132	0.000104808	Natural killer T cells	Cytokine
IL15	IL2RG	0.0001	NA	CD8+ effector memory T cells	-0.391132	0.000104808	Natural killer T cells	Cytokine
IL15	IL2RG	0.0001	NA	CD8+ naive T cells	-0.391132	0.000104808	Natural killer T cells	Cytokine
IL15	IL2RG	0.0001	NA	Classical monocytes	-0.391132	0.000104808	Natural killer T cells	Cytokine
IL15	IL2RG	0.0001	NA	Follicular B cells	-0.391132	0.000104808	Natural killer T cells	Cytokine
IL15	IL2RG	0.0001	NA	Intermediate monocytes	-0.391132	0.000104808	Natural killer T cells	Cytokine
IL15	IL2RG	0.0001	NA	MAIT cells	-0.391132	0.000104808	Natural killer T cells	Cytokine
IL15	IL2RG	0.0001	NA	Megakaryocyte-like cells	-0.391132	0.000104808	Natural killer T cells	Cytokine
IL15	IL2RG	0.0001	NA	Memory B cells	-0.391132	0.000104808	Natural killer T cells	Cytokine
IL15	IL2RG	0.0001	NA	Monocytes/macrophages	-0.391132	0.000104808	Natural killer T cells	Cytokine
IL15	IL2RG	0.0001	NA	Myeloid dendritic cells	-0.391132	0.000104808	Natural killer T cells	Cytokine
IL15	IL2RG	0.0001	NA	Naive B cells	-0.391132	0.000104808	Natural killer T cells	Cytokine
IL15	IL2RG	0.0001	NA	Natural killer T cells	-0.391132	0.000104808	Natural killer T cells	Cytokine
IL15	IL2RG	0.0001	NA	NK cells	-0.391132	0.000104808	Natural killer T cells	Cytokine
IL15	IL2RG	0.0001	NA	Non-classical monocytes	-0.391132	0.000104808	Natural killer T cells	Cytokine
IL15	IL2RG	0.0001	NA	Plasma cells	-0.391132	0.000104808	Natural killer T cells	Cytokine
IL15	IL2RB	0.0001	NA	CD4+ effector T cells	-0.413527	0.0202337	Natural killer T cells	Cytokine
IL15	IL2RB	0.0001	NA	CD4+ memory T cells	-0.413527	0.0202337	Natural killer T cells	Cytokine
IL15	IL2RB	0.0001	NA	CD4+ naive T cells	-0.413527	0.0202337	Natural killer T cells	Cytokine
IL15	IL2RB	0.0001	NA	CD8+ effector T cells	-0.413527	0.0202337	Natural killer T cells	Cytokine
IL15	IL2RB	0.0001	NA	CD8+ effector memory T cells	-0.413527	0.0202337	Natural killer T cells	Cytokine
IL15	IL2RB	0.0001	NA	CD8+ naive T cells	-0.413527	0.0202337	Natural killer T cells	Cytokine
IL15	IL2RB	0.0001	NA	Classical monocytes	-0.413527	0.0202337	Natural killer T cells	Cytokine
IL15	IL2RB	0.0001	NA	Follicular B cells	-0.413527	0.0202337	Natural killer T cells	Cytokine
IL15	IL2RB	0.0001	NA	Intermediate monocytes	-0.413527	0.0202337	Natural killer T cells	Cytokine
IL15	IL2RB	0.0001	NA	MAIT cells	-0.413527	0.0202337	Natural killer T cells	Cytokine
IL15	IL2RB	0.0001	NA	Megakaryocyte-like cells	-0.413527	0.0202337	Natural killer T cells	Cytokine
IL15	IL2RB	0.0001	NA	Memory B cells	-0.413527	0.0202337	Natural killer T cells	Cytokine
IL15	IL2RB	0.0001	NA	Monocytes/macrophages	-0.413527	0.0202337	Natural killer T cells	Cytokine
IL15	IL2RB	0.0001	NA	Myeloid dendritic cells	-0.413527	0.0202337	Natural killer T cells	Cytokine
IL15	IL2RB	0.0001	NA	Naive B cells	-0.413527	0.0202337	Natural killer T cells	Cytokine
IL15	IL2RB	0.0001	NA	Natural killer T cells	-0.413527	0.0202337	Natural killer T cells	Cytokine
IL15	IL2RB	0.0001	NA	NK cells	-0.413527	0.0202337	Natural killer T cells	Cytokine
IL15	IL2RB	0.0001	NA	Non-classical monocytes	-0.413527	0.0202337	Natural killer T cells	Cytokine
IL15	IL2RB	0.0001	NA	Plasma cells	-0.413527	0.0202337	Natural killer T cells	Cytokine
IL15	IL2RB	0.0001	NA	CD4+ effector T cells	-0.422521	2.1832e-14	NK cells	Cytokine
IL15	IL2RB	0.0001	NA	CD4+ memory T cells	-0.422521	2.1832e-14	NK cells	Cytokine
IL15	IL2RB	0.0001	NA	CD4+ naive T cells	-0.422521	2.1832e-14	NK cells	Cytokine
IL15	IL2RB	0.0001	NA	CD8+ effector T cells	-0.422521	2.1832e-14	NK cells	Cytokine
IL15	IL2RB	0.0001	NA	CD8+ effector memory T cells	-0.422521	2.1832e-14	NK cells	Cytokine
IL15	IL2RB	0.0001	NA	CD8+ naive T cells	-0.422521	2.1832e-14	NK cells	Cytokine
IL15	IL2RB	0.0001	NA	Classical monocytes	-0.422521	2.1832e-14	NK cells	Cytokine
IL15	IL2RB	0.0001	NA	Follicular B cells	-0.422521	2.1832e-14	NK cells	Cytokine
IL15	IL2RB	0.0001	NA	Intermediate monocytes	-0.422521	2.1832e-14	NK cells	Cytokine
IL15	IL2RB	0.0001	NA	MAIT cells	-0.422521	2.1832e-14	NK cells	Cytokine
IL15	IL2RB	0.0001	NA	Megakaryocyte-like cells	-0.422521	2.1832e-14	NK cells	Cytokine
IL15	IL2RB	0.0001	NA	Memory B cells	-0.422521	2.1832e-14	NK cells	Cytokine
IL15	IL2RB	0.0001	NA	Monocytes/macrophages	-0.422521	2.1832e-14	NK cells	Cytokine
IL15	IL2RB	0.0001	NA	Myeloid dendritic cells	-0.422521	2.1832e-14	NK cells	Cytokine
IL15	IL2RB	0.0001	NA	Naive B cells	-0.422521	2.1832e-14	NK cells	Cytokine
IL15	IL2RB	0.0001	NA	Natural killer T cells	-0.422521	2.1832e-14	NK cells	Cytokine
IL15	IL2RB	0.0001	NA	NK cells	-0.422521	2.1832e-14	NK cells	Cytokine
IL15	IL2RB	0.0001	NA	Non-classical monocytes	-0.422521	2.1832e-14	NK cells	Cytokine
IL15	IL2RB	0.0001	NA	Plasma cells	-0.422521	2.1832e-14	NK cells	Cytokine
IL15	IL2RG	0.0001	NA	CD4+ effector T cells	-1.34634	0.0123038	Plasma cells	Cytokine
IL15	IL2RG	0.0001	NA	CD4+ memory T cells	-1.34634	0.0123038	Plasma cells	Cytokine
IL15	IL2RG	0.0001	NA	CD4+ naive T cells	-1.34634	0.0123038	Plasma cells	Cytokine
IL15	IL2RG	0.0001	NA	CD8+ effector T cells	-1.34634	0.0123038	Plasma cells	Cytokine
IL15	IL2RG	0.0001	NA	CD8+ effector memory T cells	-1.34634	0.0123038	Plasma cells	Cytokine
IL15	IL2RG	0.0001	NA	CD8+ naive T cells	-1.34634	0.0123038	Plasma cells	Cytokine
IL15	IL2RG	0.0001	NA	Classical monocytes	-1.34634	0.0123038	Plasma cells	Cytokine
IL15	IL2RG	0.0001	NA	Follicular B cells	-1.34634	0.0123038	Plasma cells	Cytokine
IL15	IL2RG	0.0001	NA	Intermediate monocytes	-1.34634	0.0123038	Plasma cells	Cytokine
IL15	IL2RG	0.0001	NA	MAIT cells	-1.34634	0.0123038	Plasma cells	Cytokine
IL15	IL2RG	0.0001	NA	Megakaryocyte-like cells	-1.34634	0.0123038	Plasma cells	Cytokine
IL15	IL2RG	0.0001	NA	Memory B cells	-1.34634	0.0123038	Plasma cells	Cytokine
IL15	IL2RG	0.0001	NA	Monocytes/macrophages	-1.34634	0.0123038	Plasma cells	Cytokine
IL15	IL2RG	0.0001	NA	Myeloid dendritic cells	-1.34634	0.0123038	Plasma cells	Cytokine
IL15	IL2RG	0.0001	NA	Naive B cells	-1.34634	0.0123038	Plasma cells	Cytokine
IL15	IL2RG	0.0001	NA	Natural killer T cells	-1.34634	0.0123038	Plasma cells	Cytokine
IL15	IL2RG	0.0001	NA	NK cells	-1.34634	0.0123038	Plasma cells	Cytokine
IL15	IL2RG	0.0001	NA	Non-classical monocytes	-1.34634	0.0123038	Plasma cells	Cytokine
IL15	IL2RG	0.0001	NA	Plasma cells	-1.34634	0.0123038	Plasma cells	Cytokine
IL16	CD4	0.0001	NA	CD4+ effector T cells	-0.268373	4.59184e-05	Intermediate monocytes	Cytokine
IL16	CD4	0.0001	NA	CD4+ memory T cells	-0.268373	4.59184e-05	Intermediate monocytes	Cytokine
IL16	CD4	0.0001	NA	CD4+ naive T cells	-0.268373	4.59184e-05	Intermediate monocytes	Cytokine
IL16	CD4	0.0001	NA	CD4+ regulatory T cells	-0.268373	4.59184e-05	Intermediate monocytes	Cytokine
IL16	CD4	0.0001	NA	CD8+ effector T cells	-0.268373	4.59184e-05	Intermediate monocytes	Cytokine
IL16	CD4	0.0001	NA	CD8+ effector memory T cells	-0.268373	4.59184e-05	Intermediate monocytes	Cytokine
IL16	CD4	0.0001	NA	CD8+ naive T cells	-0.268373	4.59184e-05	Intermediate monocytes	Cytokine
IL16	CD4	0.0001	NA	Classical monocytes	-0.268373	4.59184e-05	Intermediate monocytes	Cytokine
IL16	CD4	0.0001	NA	Follicular B cells	-0.268373	4.59184e-05	Intermediate monocytes	Cytokine
IL16	CD4	0.0001	NA	Intermediate monocytes	-0.268373	4.59184e-05	Intermediate monocytes	Cytokine
IL16	CD4	0.0001	NA	MAIT cells	-0.268373	4.59184e-05	Intermediate monocytes	Cytokine
IL16	CD4	0.0001	NA	Megakaryocyte-like cells	-0.268373	4.59184e-05	Intermediate monocytes	Cytokine
IL16	CD4	0.0001	NA	Memory B cells	-0.268373	4.59184e-05	Intermediate monocytes	Cytokine
IL16	CD4	0.0001	NA	Monocytes/macrophages	-0.268373	4.59184e-05	Intermediate monocytes	Cytokine
IL16	CD4	0.0001	NA	Myeloid dendritic cells	-0.268373	4.59184e-05	Intermediate monocytes	Cytokine
IL16	CD4	0.0001	NA	Naive B cells	-0.268373	4.59184e-05	Intermediate monocytes	Cytokine
IL16	CD4	0.0001	NA	Natural killer T cells	-0.268373	4.59184e-05	Intermediate monocytes	Cytokine
IL16	CD4	0.0001	NA	NK cells	-0.268373	4.59184e-05	Intermediate monocytes	Cytokine
IL16	CD4	0.0001	NA	Non-classical monocytes	-0.268373	4.59184e-05	Intermediate monocytes	Cytokine
IL16	CD4	0.0001	NA	Plasma cells	-0.268373	4.59184e-05	Intermediate monocytes	Cytokine
IL16	CD4	0.0001	NA	Plasmacytoid dendritic cells	-0.268373	4.59184e-05	Intermediate monocytes	Cytokine
IL18	CD48	0.0001	NA	CD4+ memory T cells	-0.110241	0.011708	Classical monocytes	Cytokine
IL18	CD48	0.0001	NA	CD4+ regulatory T cells	-0.110241	0.011708	Classical monocytes	Cytokine
IL18	CD48	0.0001	NA	Classical monocytes	-0.110241	0.011708	Classical monocytes	Cytokine
IL18	CD48	0.0001	NA	Intermediate monocytes	-0.110241	0.011708	Classical monocytes	Cytokine
IL18	CD48	0.0001	NA	MAIT cells	-0.110241	0.011708	Classical monocytes	Cytokine
IL18	CD48	0.0001	NA	Megakaryocyte-like cells	-0.110241	0.011708	Classical monocytes	Cytokine
IL18	CD48	0.0001	NA	Memory B cells	-0.110241	0.011708	Classical monocytes	Cytokine
IL18	CD48	0.0001	NA	Monocytes/macrophages	-0.110241	0.011708	Classical monocytes	Cytokine
IL18	CD48	0.0001	NA	Myeloid dendritic cells	-0.110241	0.011708	Classical monocytes	Cytokine
IL18	CD48	0.0001	NA	Naive B cells	-0.110241	0.011708	Classical monocytes	Cytokine
IL18	CD48	0.0001	NA	Natural killer T cells	-0.110241	0.011708	Classical monocytes	Cytokine
IL18	CD48	0.0001	NA	NK cells	-0.110241	0.011708	Classical monocytes	Cytokine
IL18	CD48	0.0001	NA	Non-classical monocytes	-0.110241	0.011708	Classical monocytes	Cytokine
IL18	CD48	0.0001	NA	Plasmacytoid dendritic cells	-0.110241	0.011708	Classical monocytes	Cytokine
IL18	CD48	0.0001	NA	CD4+ memory T cells	-0.18176	0.0131123	NK cells	Cytokine
IL18	CD48	0.0001	NA	CD4+ regulatory T cells	-0.18176	0.0131123	NK cells	Cytokine
IL18	CD48	0.0001	NA	Classical monocytes	-0.18176	0.0131123	NK cells	Cytokine
IL18	CD48	0.0001	NA	Intermediate monocytes	-0.18176	0.0131123	NK cells	Cytokine
IL18	CD48	0.0001	NA	MAIT cells	-0.18176	0.0131123	NK cells	Cytokine
IL18	CD48	0.0001	NA	Megakaryocyte-like cells	-0.18176	0.0131123	NK cells	Cytokine
IL18	CD48	0.0001	NA	Memory B cells	-0.18176	0.0131123	NK cells	Cytokine
IL18	CD48	0.0001	NA	Monocytes/macrophages	-0.18176	0.0131123	NK cells	Cytokine
IL18	CD48	0.0001	NA	Myeloid dendritic cells	-0.18176	0.0131123	NK cells	Cytokine
IL18	CD48	0.0001	NA	Naive B cells	-0.18176	0.0131123	NK cells	Cytokine
IL18	CD48	0.0001	NA	Natural killer T cells	-0.18176	0.0131123	NK cells	Cytokine
IL18	CD48	0.0001	NA	NK cells	-0.18176	0.0131123	NK cells	Cytokine
IL18	CD48	0.0001	NA	Non-classical monocytes	-0.18176	0.0131123	NK cells	Cytokine
IL18	CD48	0.0001	NA	Plasmacytoid dendritic cells	-0.18176	0.0131123	NK cells	Cytokine
IL18	CD48	0.0001	NA	CD4+ memory T cells	-0.369807	0.0154801	Myeloid dendritic cells	Cytokine
IL18	CD48	0.0001	NA	CD4+ regulatory T cells	-0.369807	0.0154801	Myeloid dendritic cells	Cytokine
IL18	CD48	0.0001	NA	Classical monocytes	-0.369807	0.0154801	Myeloid dendritic cells	Cytokine
IL18	CD48	0.0001	NA	Intermediate monocytes	-0.369807	0.0154801	Myeloid dendritic cells	Cytokine
IL18	CD48	0.0001	NA	MAIT cells	-0.369807	0.0154801	Myeloid dendritic cells	Cytokine
IL18	CD48	0.0001	NA	Megakaryocyte-like cells	-0.369807	0.0154801	Myeloid dendritic cells	Cytokine
IL18	CD48	0.0001	NA	Memory B cells	-0.369807	0.0154801	Myeloid dendritic cells	Cytokine
IL18	CD48	0.0001	NA	Monocytes/macrophages	-0.369807	0.0154801	Myeloid dendritic cells	Cytokine
IL18	CD48	0.0001	NA	Myeloid dendritic cells	-0.369807	0.0154801	Myeloid dendritic cells	Cytokine
IL18	CD48	0.0001	NA	Naive B cells	-0.369807	0.0154801	Myeloid dendritic cells	Cytokine
IL18	CD48	0.0001	NA	Natural killer T cells	-0.369807	0.0154801	Myeloid dendritic cells	Cytokine
IL18	CD48	0.0001	NA	NK cells	-0.369807	0.0154801	Myeloid dendritic cells	Cytokine
IL18	CD48	0.0001	NA	Non-classical monocytes	-0.369807	0.0154801	Myeloid dendritic cells	Cytokine
IL18	CD48	0.0001	NA	Plasmacytoid dendritic cells	-0.369807	0.0154801	Myeloid dendritic cells	Cytokine
IL18	CD48	0.0001	NA	CD4+ memory T cells	-1.88977	0.004848	Plasma cells	Cytokine
IL18	CD48	0.0001	NA	CD4+ regulatory T cells	-1.88977	0.004848	Plasma cells	Cytokine
IL18	CD48	0.0001	NA	Classical monocytes	-1.88977	0.004848	Plasma cells	Cytokine
IL18	CD48	0.0001	NA	Intermediate monocytes	-1.88977	0.004848	Plasma cells	Cytokine
IL18	CD48	0.0001	NA	MAIT cells	-1.88977	0.004848	Plasma cells	Cytokine
IL18	CD48	0.0001	NA	Megakaryocyte-like cells	-1.88977	0.004848	Plasma cells	Cytokine
IL18	CD48	0.0001	NA	Memory B cells	-1.88977	0.004848	Plasma cells	Cytokine
IL18	CD48	0.0001	NA	Monocytes/macrophages	-1.88977	0.004848	Plasma cells	Cytokine
IL18	CD48	0.0001	NA	Myeloid dendritic cells	-1.88977	0.004848	Plasma cells	Cytokine
IL18	CD48	0.0001	NA	Naive B cells	-1.88977	0.004848	Plasma cells	Cytokine
IL18	CD48	0.0001	NA	Natural killer T cells	-1.88977	0.004848	Plasma cells	Cytokine
IL18	CD48	0.0001	NA	NK cells	-1.88977	0.004848	Plasma cells	Cytokine
IL18	CD48	0.0001	NA	Non-classical monocytes	-1.88977	0.004848	Plasma cells	Cytokine
IL18	CD48	0.0001	NA	Plasmacytoid dendritic cells	-1.88977	0.004848	Plasma cells	Cytokine
IL1B	ADRB2	2.0986	3.42818e-06	Monocytes/macrophages	0.0001	NA	CD4+ effector T cells	Cytokine
IL1B	ADRB2	2.0986	3.42818e-06	Monocytes/macrophages	0.0001	NA	CD4+ memory T cells	Cytokine
IL1B	ADRB2	2.0986	3.42818e-06	Monocytes/macrophages	0.0001	NA	CD4+ naive T cells	Cytokine
IL1B	ADRB2	2.0986	3.42818e-06	Monocytes/macrophages	0.0001	NA	CD8+ effector T cells	Cytokine
IL1B	ADRB2	2.0986	3.42818e-06	Monocytes/macrophages	0.0001	NA	CD8+ effector memory T cells	Cytokine
IL1B	ADRB2	2.0986	3.42818e-06	Monocytes/macrophages	0.0001	NA	CD8+ naive T cells	Cytokine
IL1B	ADRB2	2.0986	3.42818e-06	Monocytes/macrophages	0.0001	NA	Classical monocytes	Cytokine
IL1B	ADRB2	2.0986	3.42818e-06	Monocytes/macrophages	0.0001	NA	Follicular B cells	Cytokine
IL1B	ADRB2	2.0986	3.42818e-06	Monocytes/macrophages	0.0001	NA	Intermediate monocytes	Cytokine
IL1B	ADRB2	2.0986	3.42818e-06	Monocytes/macrophages	0.0001	NA	MAIT cells	Cytokine
IL1B	ADRB2	2.0986	3.42818e-06	Monocytes/macrophages	0.0001	NA	Megakaryocyte-like cells	Cytokine
IL1B	ADRB2	2.0986	3.42818e-06	Monocytes/macrophages	0.0001	NA	Memory B cells	Cytokine
IL1B	ADRB2	2.0986	3.42818e-06	Monocytes/macrophages	0.0001	NA	Monocytes/macrophages	Cytokine
IL1B	ADRB2	2.0986	3.42818e-06	Monocytes/macrophages	0.0001	NA	Myeloid dendritic cells	Cytokine
IL1B	ADRB2	2.0986	3.42818e-06	Monocytes/macrophages	0.0001	NA	Naive B cells	Cytokine
IL1B	ADRB2	2.0986	3.42818e-06	Monocytes/macrophages	0.0001	NA	Natural killer T cells	Cytokine
IL1B	ADRB2	2.0986	3.42818e-06	Monocytes/macrophages	0.0001	NA	NK cells	Cytokine
IL1B	ADRB2	2.0986	3.42818e-06	Monocytes/macrophages	0.0001	NA	Non-classical monocytes	Cytokine
IL1B	ADRB2	2.0986	3.42818e-06	Monocytes/macrophages	0.0001	NA	Plasmacytoid dendritic cells	Cytokine
IL1B	IL1R1	2.0986	3.42818e-06	Monocytes/macrophages	0.0001	NA	CD4+ effector T cells	Cytokine
IL1B	IL1R1	2.0986	3.42818e-06	Monocytes/macrophages	0.0001	NA	CD4+ memory T cells	Cytokine
IL1B	IL1R1	2.0986	3.42818e-06	Monocytes/macrophages	0.0001	NA	CD4+ naive T cells	Cytokine
IL1B	IL1R1	2.0986	3.42818e-06	Monocytes/macrophages	0.0001	NA	Classical monocytes	Cytokine
IL1B	IL1R1	2.0986	3.42818e-06	Monocytes/macrophages	0.0001	NA	Intermediate monocytes	Cytokine
IL1B	IL1R1	2.0986	3.42818e-06	Monocytes/macrophages	0.0001	NA	MAIT cells	Cytokine
IL1B	IL1R1	2.0986	3.42818e-06	Monocytes/macrophages	0.0001	NA	Megakaryocyte-like cells	Cytokine
IL1B	IL1R1	2.0986	3.42818e-06	Monocytes/macrophages	0.0001	NA	Memory B cells	Cytokine
IL1B	IL1R1	2.0986	3.42818e-06	Monocytes/macrophages	0.0001	NA	Monocytes/macrophages	Cytokine
IL1B	IL1R1	2.0986	3.42818e-06	Monocytes/macrophages	0.0001	NA	Myeloid dendritic cells	Cytokine
IL1B	IL1R2	2.0986	3.42818e-06	Monocytes/macrophages	0.0001	NA	CD4+ regulatory T cells	Cytokine
IL1B	IL1R2	2.0986	3.42818e-06	Monocytes/macrophages	0.0001	NA	Classical monocytes	Cytokine
IL1B	IL1R2	2.0986	3.42818e-06	Monocytes/macrophages	0.0001	NA	Intermediate monocytes	Cytokine
IL1B	IL1R2	2.0986	3.42818e-06	Monocytes/macrophages	0.0001	NA	Megakaryocyte-like cells	Cytokine
IL1B	IL1R2	2.0986	3.42818e-06	Monocytes/macrophages	0.0001	NA	Monocytes/macrophages	Cytokine
IL1B	IL1R2	2.0986	3.42818e-06	Monocytes/macrophages	0.0001	NA	Myeloid dendritic cells	Cytokine
IL1B	IL1RAP	2.0986	3.42818e-06	Monocytes/macrophages	0.0001	NA	CD4+ effector T cells	Cytokine
IL1B	IL1RAP	2.0986	3.42818e-06	Monocytes/macrophages	0.0001	NA	CD4+ memory T cells	Cytokine
IL1B	IL1RAP	2.0986	3.42818e-06	Monocytes/macrophages	0.0001	NA	CD4+ naive T cells	Cytokine
IL1B	IL1RAP	2.0986	3.42818e-06	Monocytes/macrophages	0.0001	NA	CD4+ regulatory T cells	Cytokine
IL1B	IL1RAP	2.0986	3.42818e-06	Monocytes/macrophages	0.0001	NA	CD8+ effector T cells	Cytokine
IL1B	IL1RAP	2.0986	3.42818e-06	Monocytes/macrophages	0.0001	NA	CD8+ effector memory T cells	Cytokine
IL1B	IL1RAP	2.0986	3.42818e-06	Monocytes/macrophages	0.0001	NA	CD8+ naive T cells	Cytokine
IL1B	IL1RAP	2.0986	3.42818e-06	Monocytes/macrophages	0.0001	NA	Classical monocytes	Cytokine
IL1B	IL1RAP	2.0986	3.42818e-06	Monocytes/macrophages	0.0001	NA	Follicular B cells	Cytokine
IL1B	IL1RAP	2.0986	3.42818e-06	Monocytes/macrophages	0.0001	NA	Intermediate monocytes	Cytokine
IL1B	IL1RAP	2.0986	3.42818e-06	Monocytes/macrophages	0.0001	NA	MAIT cells	Cytokine
IL1B	IL1RAP	2.0986	3.42818e-06	Monocytes/macrophages	0.0001	NA	Megakaryocyte-like cells	Cytokine
IL1B	IL1RAP	2.0986	3.42818e-06	Monocytes/macrophages	0.0001	NA	Memory B cells	Cytokine
IL1B	IL1RAP	2.0986	3.42818e-06	Monocytes/macrophages	0.0001	NA	Monocytes/macrophages	Cytokine
IL1B	IL1RAP	2.0986	3.42818e-06	Monocytes/macrophages	0.0001	NA	Myeloid dendritic cells	Cytokine
IL1B	IL1RAP	2.0986	3.42818e-06	Monocytes/macrophages	0.0001	NA	Naive B cells	Cytokine
IL1B	IL1RAP	2.0986	3.42818e-06	Monocytes/macrophages	0.0001	NA	Natural killer T cells	Cytokine
IL1B	IL1RAP	2.0986	3.42818e-06	Monocytes/macrophages	0.0001	NA	NK cells	Cytokine
IL1B	IL1RAP	2.0986	3.42818e-06	Monocytes/macrophages	0.0001	NA	Non-classical monocytes	Cytokine
IL1B	IL1RAP	2.0986	3.42818e-06	Monocytes/macrophages	0.0001	NA	Plasmacytoid dendritic cells	Cytokine
IL1B	ADRB2	0.817519	3.91258e-10	Classical monocytes	0.0001	NA	CD4+ effector T cells	Cytokine
IL1B	ADRB2	0.817519	3.91258e-10	Classical monocytes	0.0001	NA	CD4+ memory T cells	Cytokine
IL1B	ADRB2	0.817519	3.91258e-10	Classical monocytes	0.0001	NA	CD4+ naive T cells	Cytokine
IL1B	ADRB2	0.817519	3.91258e-10	Classical monocytes	0.0001	NA	CD8+ effector T cells	Cytokine
IL1B	ADRB2	0.817519	3.91258e-10	Classical monocytes	0.0001	NA	CD8+ effector memory T cells	Cytokine
IL1B	ADRB2	0.817519	3.91258e-10	Classical monocytes	0.0001	NA	CD8+ naive T cells	Cytokine
IL1B	ADRB2	0.817519	3.91258e-10	Classical monocytes	0.0001	NA	Classical monocytes	Cytokine
IL1B	ADRB2	0.817519	3.91258e-10	Classical monocytes	0.0001	NA	Follicular B cells	Cytokine
IL1B	ADRB2	0.817519	3.91258e-10	Classical monocytes	0.0001	NA	Intermediate monocytes	Cytokine
IL1B	ADRB2	0.817519	3.91258e-10	Classical monocytes	0.0001	NA	MAIT cells	Cytokine
IL1B	ADRB2	0.817519	3.91258e-10	Classical monocytes	0.0001	NA	Megakaryocyte-like cells	Cytokine
IL1B	ADRB2	0.817519	3.91258e-10	Classical monocytes	0.0001	NA	Memory B cells	Cytokine
IL1B	ADRB2	0.817519	3.91258e-10	Classical monocytes	0.0001	NA	Monocytes/macrophages	Cytokine
IL1B	ADRB2	0.817519	3.91258e-10	Classical monocytes	0.0001	NA	Myeloid dendritic cells	Cytokine
IL1B	ADRB2	0.817519	3.91258e-10	Classical monocytes	0.0001	NA	Naive B cells	Cytokine
IL1B	ADRB2	0.817519	3.91258e-10	Classical monocytes	0.0001	NA	Natural killer T cells	Cytokine
IL1B	ADRB2	0.817519	3.91258e-10	Classical monocytes	0.0001	NA	NK cells	Cytokine
IL1B	ADRB2	0.817519	3.91258e-10	Classical monocytes	0.0001	NA	Non-classical monocytes	Cytokine
IL1B	ADRB2	0.817519	3.91258e-10	Classical monocytes	0.0001	NA	Plasmacytoid dendritic cells	Cytokine
IL1B	IL1R1	0.817519	3.91258e-10	Classical monocytes	0.0001	NA	CD4+ effector T cells	Cytokine
IL1B	IL1R1	0.817519	3.91258e-10	Classical monocytes	0.0001	NA	CD4+ memory T cells	Cytokine
IL1B	IL1R1	0.817519	3.91258e-10	Classical monocytes	0.0001	NA	CD4+ naive T cells	Cytokine
IL1B	IL1R1	0.817519	3.91258e-10	Classical monocytes	0.0001	NA	Classical monocytes	Cytokine
IL1B	IL1R1	0.817519	3.91258e-10	Classical monocytes	0.0001	NA	Intermediate monocytes	Cytokine
IL1B	IL1R1	0.817519	3.91258e-10	Classical monocytes	0.0001	NA	MAIT cells	Cytokine
IL1B	IL1R1	0.817519	3.91258e-10	Classical monocytes	0.0001	NA	Megakaryocyte-like cells	Cytokine
IL1B	IL1R1	0.817519	3.91258e-10	Classical monocytes	0.0001	NA	Memory B cells	Cytokine
IL1B	IL1R1	0.817519	3.91258e-10	Classical monocytes	0.0001	NA	Monocytes/macrophages	Cytokine
IL1B	IL1R1	0.817519	3.91258e-10	Classical monocytes	0.0001	NA	Myeloid dendritic cells	Cytokine
IL1B	IL1R2	0.817519	3.91258e-10	Classical monocytes	0.0001	NA	CD4+ regulatory T cells	Cytokine
IL1B	IL1R2	0.817519	3.91258e-10	Classical monocytes	0.0001	NA	Classical monocytes	Cytokine
IL1B	IL1R2	0.817519	3.91258e-10	Classical monocytes	0.0001	NA	Intermediate monocytes	Cytokine
IL1B	IL1R2	0.817519	3.91258e-10	Classical monocytes	0.0001	NA	Megakaryocyte-like cells	Cytokine
IL1B	IL1R2	0.817519	3.91258e-10	Classical monocytes	0.0001	NA	Monocytes/macrophages	Cytokine
IL1B	IL1R2	0.817519	3.91258e-10	Classical monocytes	0.0001	NA	Myeloid dendritic cells	Cytokine
IL1B	IL1RAP	0.817519	3.91258e-10	Classical monocytes	0.0001	NA	CD4+ effector T cells	Cytokine
IL1B	IL1RAP	0.817519	3.91258e-10	Classical monocytes	0.0001	NA	CD4+ memory T cells	Cytokine
IL1B	IL1RAP	0.817519	3.91258e-10	Classical monocytes	0.0001	NA	CD4+ naive T cells	Cytokine
IL1B	IL1RAP	0.817519	3.91258e-10	Classical monocytes	0.0001	NA	CD4+ regulatory T cells	Cytokine
IL1B	IL1RAP	0.817519	3.91258e-10	Classical monocytes	0.0001	NA	CD8+ effector T cells	Cytokine
IL1B	IL1RAP	0.817519	3.91258e-10	Classical monocytes	0.0001	NA	CD8+ effector memory T cells	Cytokine
IL1B	IL1RAP	0.817519	3.91258e-10	Classical monocytes	0.0001	NA	CD8+ naive T cells	Cytokine
IL1B	IL1RAP	0.817519	3.91258e-10	Classical monocytes	0.0001	NA	Classical monocytes	Cytokine
IL1B	IL1RAP	0.817519	3.91258e-10	Classical monocytes	0.0001	NA	Follicular B cells	Cytokine
IL1B	IL1RAP	0.817519	3.91258e-10	Classical monocytes	0.0001	NA	Intermediate monocytes	Cytokine
IL1B	IL1RAP	0.817519	3.91258e-10	Classical monocytes	0.0001	NA	MAIT cells	Cytokine
IL1B	IL1RAP	0.817519	3.91258e-10	Classical monocytes	0.0001	NA	Megakaryocyte-like cells	Cytokine
IL1B	IL1RAP	0.817519	3.91258e-10	Classical monocytes	0.0001	NA	Memory B cells	Cytokine
IL1B	IL1RAP	0.817519	3.91258e-10	Classical monocytes	0.0001	NA	Monocytes/macrophages	Cytokine
IL1B	IL1RAP	0.817519	3.91258e-10	Classical monocytes	0.0001	NA	Myeloid dendritic cells	Cytokine
IL1B	IL1RAP	0.817519	3.91258e-10	Classical monocytes	0.0001	NA	Naive B cells	Cytokine
IL1B	IL1RAP	0.817519	3.91258e-10	Classical monocytes	0.0001	NA	Natural killer T cells	Cytokine
IL1B	IL1RAP	0.817519	3.91258e-10	Classical monocytes	0.0001	NA	NK cells	Cytokine
IL1B	IL1RAP	0.817519	3.91258e-10	Classical monocytes	0.0001	NA	Non-classical monocytes	Cytokine
IL1B	IL1RAP	0.817519	3.91258e-10	Classical monocytes	0.0001	NA	Plasmacytoid dendritic cells	Cytokine
IL1B	ADRB2	0.732662	0.0405457	Intermediate monocytes	0.0001	NA	CD4+ effector T cells	Cytokine
IL1B	ADRB2	0.732662	0.0405457	Intermediate monocytes	0.0001	NA	CD4+ memory T cells	Cytokine
IL1B	ADRB2	0.732662	0.0405457	Intermediate monocytes	0.0001	NA	CD4+ naive T cells	Cytokine
IL1B	ADRB2	0.732662	0.0405457	Intermediate monocytes	0.0001	NA	CD8+ effector T cells	Cytokine
IL1B	ADRB2	0.732662	0.0405457	Intermediate monocytes	0.0001	NA	CD8+ effector memory T cells	Cytokine
IL1B	ADRB2	0.732662	0.0405457	Intermediate monocytes	0.0001	NA	CD8+ naive T cells	Cytokine
IL1B	ADRB2	0.732662	0.0405457	Intermediate monocytes	0.0001	NA	Classical monocytes	Cytokine
IL1B	ADRB2	0.732662	0.0405457	Intermediate monocytes	0.0001	NA	Follicular B cells	Cytokine
IL1B	ADRB2	0.732662	0.0405457	Intermediate monocytes	0.0001	NA	Intermediate monocytes	Cytokine
IL1B	ADRB2	0.732662	0.0405457	Intermediate monocytes	0.0001	NA	MAIT cells	Cytokine
IL1B	ADRB2	0.732662	0.0405457	Intermediate monocytes	0.0001	NA	Megakaryocyte-like cells	Cytokine
IL1B	ADRB2	0.732662	0.0405457	Intermediate monocytes	0.0001	NA	Memory B cells	Cytokine
IL1B	ADRB2	0.732662	0.0405457	Intermediate monocytes	0.0001	NA	Monocytes/macrophages	Cytokine
IL1B	ADRB2	0.732662	0.0405457	Intermediate monocytes	0.0001	NA	Myeloid dendritic cells	Cytokine
IL1B	ADRB2	0.732662	0.0405457	Intermediate monocytes	0.0001	NA	Naive B cells	Cytokine
IL1B	ADRB2	0.732662	0.0405457	Intermediate monocytes	0.0001	NA	Natural killer T cells	Cytokine
IL1B	ADRB2	0.732662	0.0405457	Intermediate monocytes	0.0001	NA	NK cells	Cytokine
IL1B	ADRB2	0.732662	0.0405457	Intermediate monocytes	0.0001	NA	Non-classical monocytes	Cytokine
IL1B	ADRB2	0.732662	0.0405457	Intermediate monocytes	0.0001	NA	Plasmacytoid dendritic cells	Cytokine
IL1B	IL1R1	0.732662	0.0405457	Intermediate monocytes	0.0001	NA	CD4+ effector T cells	Cytokine
IL1B	IL1R1	0.732662	0.0405457	Intermediate monocytes	0.0001	NA	CD4+ memory T cells	Cytokine
IL1B	IL1R1	0.732662	0.0405457	Intermediate monocytes	0.0001	NA	CD4+ naive T cells	Cytokine
IL1B	IL1R1	0.732662	0.0405457	Intermediate monocytes	0.0001	NA	Classical monocytes	Cytokine
IL1B	IL1R1	0.732662	0.0405457	Intermediate monocytes	0.0001	NA	Intermediate monocytes	Cytokine
IL1B	IL1R1	0.732662	0.0405457	Intermediate monocytes	0.0001	NA	MAIT cells	Cytokine
IL1B	IL1R1	0.732662	0.0405457	Intermediate monocytes	0.0001	NA	Megakaryocyte-like cells	Cytokine
IL1B	IL1R1	0.732662	0.0405457	Intermediate monocytes	0.0001	NA	Memory B cells	Cytokine
IL1B	IL1R1	0.732662	0.0405457	Intermediate monocytes	0.0001	NA	Monocytes/macrophages	Cytokine
IL1B	IL1R1	0.732662	0.0405457	Intermediate monocytes	0.0001	NA	Myeloid dendritic cells	Cytokine
IL1B	IL1R2	0.732662	0.0405457	Intermediate monocytes	0.0001	NA	CD4+ regulatory T cells	Cytokine
IL1B	IL1R2	0.732662	0.0405457	Intermediate monocytes	0.0001	NA	Classical monocytes	Cytokine
IL1B	IL1R2	0.732662	0.0405457	Intermediate monocytes	0.0001	NA	Intermediate monocytes	Cytokine
IL1B	IL1R2	0.732662	0.0405457	Intermediate monocytes	0.0001	NA	Megakaryocyte-like cells	Cytokine
IL1B	IL1R2	0.732662	0.0405457	Intermediate monocytes	0.0001	NA	Monocytes/macrophages	Cytokine
IL1B	IL1R2	0.732662	0.0405457	Intermediate monocytes	0.0001	NA	Myeloid dendritic cells	Cytokine
IL1B	IL1RAP	0.732662	0.0405457	Intermediate monocytes	0.0001	NA	CD4+ effector T cells	Cytokine
IL1B	IL1RAP	0.732662	0.0405457	Intermediate monocytes	0.0001	NA	CD4+ memory T cells	Cytokine
IL1B	IL1RAP	0.732662	0.0405457	Intermediate monocytes	0.0001	NA	CD4+ naive T cells	Cytokine
IL1B	IL1RAP	0.732662	0.0405457	Intermediate monocytes	0.0001	NA	CD4+ regulatory T cells	Cytokine
IL1B	IL1RAP	0.732662	0.0405457	Intermediate monocytes	0.0001	NA	CD8+ effector T cells	Cytokine
IL1B	IL1RAP	0.732662	0.0405457	Intermediate monocytes	0.0001	NA	CD8+ effector memory T cells	Cytokine
IL1B	IL1RAP	0.732662	0.0405457	Intermediate monocytes	0.0001	NA	CD8+ naive T cells	Cytokine
IL1B	IL1RAP	0.732662	0.0405457	Intermediate monocytes	0.0001	NA	Classical monocytes	Cytokine
IL1B	IL1RAP	0.732662	0.0405457	Intermediate monocytes	0.0001	NA	Follicular B cells	Cytokine
IL1B	IL1RAP	0.732662	0.0405457	Intermediate monocytes	0.0001	NA	Intermediate monocytes	Cytokine
IL1B	IL1RAP	0.732662	0.0405457	Intermediate monocytes	0.0001	NA	MAIT cells	Cytokine
IL1B	IL1RAP	0.732662	0.0405457	Intermediate monocytes	0.0001	NA	Megakaryocyte-like cells	Cytokine
IL1B	IL1RAP	0.732662	0.0405457	Intermediate monocytes	0.0001	NA	Memory B cells	Cytokine
IL1B	IL1RAP	0.732662	0.0405457	Intermediate monocytes	0.0001	NA	Monocytes/macrophages	Cytokine
IL1B	IL1RAP	0.732662	0.0405457	Intermediate monocytes	0.0001	NA	Myeloid dendritic cells	Cytokine
IL1B	IL1RAP	0.732662	0.0405457	Intermediate monocytes	0.0001	NA	Naive B cells	Cytokine
IL1B	IL1RAP	0.732662	0.0405457	Intermediate monocytes	0.0001	NA	Natural killer T cells	Cytokine
IL1B	IL1RAP	0.732662	0.0405457	Intermediate monocytes	0.0001	NA	NK cells	Cytokine
IL1B	IL1RAP	0.732662	0.0405457	Intermediate monocytes	0.0001	NA	Non-classical monocytes	Cytokine
IL1B	IL1RAP	0.732662	0.0405457	Intermediate monocytes	0.0001	NA	Plasmacytoid dendritic cells	Cytokine
IL1RN	IL1R1	3.48611	0.00460999	Monocytes/macrophages	0.0001	NA	CD4+ effector T cells	Cytokine
IL1RN	IL1R1	3.48611	0.00460999	Monocytes/macrophages	0.0001	NA	CD4+ memory T cells	Cytokine
IL1RN	IL1R1	3.48611	0.00460999	Monocytes/macrophages	0.0001	NA	CD4+ naive T cells	Cytokine
IL1RN	IL1R1	3.48611	0.00460999	Monocytes/macrophages	0.0001	NA	Classical monocytes	Cytokine
IL1RN	IL1R1	3.48611	0.00460999	Monocytes/macrophages	0.0001	NA	Intermediate monocytes	Cytokine
IL1RN	IL1R1	3.48611	0.00460999	Monocytes/macrophages	0.0001	NA	MAIT cells	Cytokine
IL1RN	IL1R1	3.48611	0.00460999	Monocytes/macrophages	0.0001	NA	Megakaryocyte-like cells	Cytokine
IL1RN	IL1R1	3.48611	0.00460999	Monocytes/macrophages	0.0001	NA	Memory B cells	Cytokine
IL1RN	IL1R1	3.48611	0.00460999	Monocytes/macrophages	0.0001	NA	Monocytes/macrophages	Cytokine
IL1RN	IL1R1	3.48611	0.00460999	Monocytes/macrophages	0.0001	NA	Myeloid dendritic cells	Cytokine
IL1RN	IL1R2	3.48611	0.00460999	Monocytes/macrophages	0.0001	NA	CD4+ regulatory T cells	Cytokine
IL1RN	IL1R2	3.48611	0.00460999	Monocytes/macrophages	0.0001	NA	Classical monocytes	Cytokine
IL1RN	IL1R2	3.48611	0.00460999	Monocytes/macrophages	0.0001	NA	Intermediate monocytes	Cytokine
IL1RN	IL1R2	3.48611	0.00460999	Monocytes/macrophages	0.0001	NA	Megakaryocyte-like cells	Cytokine
IL1RN	IL1R2	3.48611	0.00460999	Monocytes/macrophages	0.0001	NA	Monocytes/macrophages	Cytokine
IL1RN	IL1R2	3.48611	0.00460999	Monocytes/macrophages	0.0001	NA	Myeloid dendritic cells	Cytokine
IL2	CD53	0.0001	NA	CD4+ memory T cells	0.366803	0.00130281	CD4+ naive T cells	Cytokine
IL2	CD53	0.0001	NA	CD4+ memory T cells	-0.187805	0.0135267	Intermediate monocytes	Cytokine
IL2	IL2RG	0.0001	NA	CD4+ memory T cells	-0.204832	0.00212519	CD4+ memory T cells	Cytokine
IL2	IL2RG	0.0001	NA	CD4+ memory T cells	-0.212447	0.00784884	CD8+ effector T cells	Cytokine
IL2	CD53	0.0001	NA	CD4+ memory T cells	-0.230993	0.0229841	CD8+ effector T cells	Cytokine
IL2	CD53	0.0001	NA	CD4+ memory T cells	-0.232217	5.34914e-05	NK cells	Cytokine
IL2	CD53	0.0001	NA	CD4+ memory T cells	-0.28066	0.000935485	Non-classical monocytes	Cytokine
IL2	IL2RG	0.0001	NA	CD4+ memory T cells	-0.29235	0.0410886	MAIT cells	Cytokine
IL2	IL2RG	0.0001	NA	CD4+ memory T cells	-0.339604	0.0326649	CD4+ effector T cells	Cytokine
IL2	IL2RG	0.0001	NA	CD4+ memory T cells	-0.354554	3.0734e-05	CD8+ effector memory T cells	Cytokine
IL2	IL2RG	0.0001	NA	CD4+ memory T cells	-0.387835	6.15087e-20	NK cells	Cytokine
IL2	IL2RG	0.0001	NA	CD4+ memory T cells	-0.391132	0.000104808	Natural killer T cells	Cytokine
IL2	IL2RB	0.0001	NA	CD4+ memory T cells	-0.413527	0.0202337	Natural killer T cells	Cytokine
IL2	IL2RB	0.0001	NA	CD4+ memory T cells	-0.422521	2.1832e-14	NK cells	Cytokine
IL2	IL2RG	0.0001	NA	CD4+ memory T cells	-1.34634	0.0123038	Plasma cells	Cytokine
IL2	CD53	0.0001	NA	CD4+ memory T cells	-1.64138	0.0200697	Plasma cells	Cytokine
IL4	CD53	0.0001	NA	CD4+ memory T cells	0.366803	0.00130281	CD4+ naive T cells	Cytokine
IL4	CD53	0.0001	NA	CD8+ effector memory T cells	0.366803	0.00130281	CD4+ naive T cells	Cytokine
IL4	CD53	0.0001	NA	MAIT cells	0.366803	0.00130281	CD4+ naive T cells	Cytokine
IL4	CD53	0.0001	NA	Natural killer T cells	0.366803	0.00130281	CD4+ naive T cells	Cytokine
IL4	CD53	0.0001	NA	CD4+ memory T cells	-0.187805	0.0135267	Intermediate monocytes	Cytokine
IL4	CD53	0.0001	NA	CD8+ effector memory T cells	-0.187805	0.0135267	Intermediate monocytes	Cytokine
IL4	CD53	0.0001	NA	MAIT cells	-0.187805	0.0135267	Intermediate monocytes	Cytokine
IL4	CD53	0.0001	NA	Natural killer T cells	-0.187805	0.0135267	Intermediate monocytes	Cytokine
IL4	IL2RG	0.0001	NA	CD4+ memory T cells	-0.204832	0.00212519	CD4+ memory T cells	Cytokine
IL4	IL2RG	0.0001	NA	CD8+ effector memory T cells	-0.204832	0.00212519	CD4+ memory T cells	Cytokine
IL4	IL2RG	0.0001	NA	MAIT cells	-0.204832	0.00212519	CD4+ memory T cells	Cytokine
IL4	IL2RG	0.0001	NA	Natural killer T cells	-0.204832	0.00212519	CD4+ memory T cells	Cytokine
IL4	IL2RG	0.0001	NA	CD4+ memory T cells	-0.212447	0.00784884	CD8+ effector T cells	Cytokine
IL4	IL2RG	0.0001	NA	CD8+ effector memory T cells	-0.212447	0.00784884	CD8+ effector T cells	Cytokine
IL4	IL2RG	0.0001	NA	MAIT cells	-0.212447	0.00784884	CD8+ effector T cells	Cytokine
IL4	IL2RG	0.0001	NA	Natural killer T cells	-0.212447	0.00784884	CD8+ effector T cells	Cytokine
IL4	CD53	0.0001	NA	CD4+ memory T cells	-0.230993	0.0229841	CD8+ effector T cells	Cytokine
IL4	CD53	0.0001	NA	CD8+ effector memory T cells	-0.230993	0.0229841	CD8+ effector T cells	Cytokine
IL4	CD53	0.0001	NA	MAIT cells	-0.230993	0.0229841	CD8+ effector T cells	Cytokine
IL4	CD53	0.0001	NA	Natural killer T cells	-0.230993	0.0229841	CD8+ effector T cells	Cytokine
IL4	CD53	0.0001	NA	CD4+ memory T cells	-0.232217	5.34914e-05	NK cells	Cytokine
IL4	CD53	0.0001	NA	CD8+ effector memory T cells	-0.232217	5.34914e-05	NK cells	Cytokine
IL4	CD53	0.0001	NA	MAIT cells	-0.232217	5.34914e-05	NK cells	Cytokine
IL4	CD53	0.0001	NA	Natural killer T cells	-0.232217	5.34914e-05	NK cells	Cytokine
IL4	CD53	0.0001	NA	CD4+ memory T cells	-0.28066	0.000935485	Non-classical monocytes	Cytokine
IL4	CD53	0.0001	NA	CD8+ effector memory T cells	-0.28066	0.000935485	Non-classical monocytes	Cytokine
IL4	CD53	0.0001	NA	MAIT cells	-0.28066	0.000935485	Non-classical monocytes	Cytokine
IL4	CD53	0.0001	NA	Natural killer T cells	-0.28066	0.000935485	Non-classical monocytes	Cytokine
IL4	IL2RG	0.0001	NA	CD4+ memory T cells	-0.29235	0.0410886	MAIT cells	Cytokine
IL4	IL2RG	0.0001	NA	CD8+ effector memory T cells	-0.29235	0.0410886	MAIT cells	Cytokine
IL4	IL2RG	0.0001	NA	MAIT cells	-0.29235	0.0410886	MAIT cells	Cytokine
IL4	IL2RG	0.0001	NA	Natural killer T cells	-0.29235	0.0410886	MAIT cells	Cytokine
IL4	IL2RG	0.0001	NA	CD4+ memory T cells	-0.339604	0.0326649	CD4+ effector T cells	Cytokine
IL4	IL2RG	0.0001	NA	CD8+ effector memory T cells	-0.339604	0.0326649	CD4+ effector T cells	Cytokine
IL4	IL2RG	0.0001	NA	MAIT cells	-0.339604	0.0326649	CD4+ effector T cells	Cytokine
IL4	IL2RG	0.0001	NA	Natural killer T cells	-0.339604	0.0326649	CD4+ effector T cells	Cytokine
IL4	IL2RG	0.0001	NA	CD4+ memory T cells	-0.354554	3.0734e-05	CD8+ effector memory T cells	Cytokine
IL4	IL2RG	0.0001	NA	CD8+ effector memory T cells	-0.354554	3.0734e-05	CD8+ effector memory T cells	Cytokine
IL4	IL2RG	0.0001	NA	MAIT cells	-0.354554	3.0734e-05	CD8+ effector memory T cells	Cytokine
IL4	IL2RG	0.0001	NA	Natural killer T cells	-0.354554	3.0734e-05	CD8+ effector memory T cells	Cytokine
IL4	IL2RG	0.0001	NA	CD4+ memory T cells	-0.387835	6.15087e-20	NK cells	Cytokine
IL4	IL2RG	0.0001	NA	CD8+ effector memory T cells	-0.387835	6.15087e-20	NK cells	Cytokine
IL4	IL2RG	0.0001	NA	MAIT cells	-0.387835	6.15087e-20	NK cells	Cytokine
IL4	IL2RG	0.0001	NA	Natural killer T cells	-0.387835	6.15087e-20	NK cells	Cytokine
IL4	IL2RG	0.0001	NA	CD4+ memory T cells	-0.391132	0.000104808	Natural killer T cells	Cytokine
IL4	IL2RG	0.0001	NA	CD8+ effector memory T cells	-0.391132	0.000104808	Natural killer T cells	Cytokine
IL4	IL2RG	0.0001	NA	MAIT cells	-0.391132	0.000104808	Natural killer T cells	Cytokine
IL4	IL2RG	0.0001	NA	Natural killer T cells	-0.391132	0.000104808	Natural killer T cells	Cytokine
IL4	IL2RG	0.0001	NA	CD4+ memory T cells	-1.34634	0.0123038	Plasma cells	Cytokine
IL4	IL2RG	0.0001	NA	CD8+ effector memory T cells	-1.34634	0.0123038	Plasma cells	Cytokine
IL4	IL2RG	0.0001	NA	MAIT cells	-1.34634	0.0123038	Plasma cells	Cytokine
IL4	IL2RG	0.0001	NA	Natural killer T cells	-1.34634	0.0123038	Plasma cells	Cytokine
IL4	CD53	0.0001	NA	CD4+ memory T cells	-1.64138	0.0200697	Plasma cells	Cytokine
IL4	CD53	0.0001	NA	CD8+ effector memory T cells	-1.64138	0.0200697	Plasma cells	Cytokine
IL4	CD53	0.0001	NA	MAIT cells	-1.64138	0.0200697	Plasma cells	Cytokine
IL4	CD53	0.0001	NA	Natural killer T cells	-1.64138	0.0200697	Plasma cells	Cytokine
IL6	IL6R	0.0001	NA	Classical monocytes	-0.345828	0.00960581	CD4+ memory T cells	Cytokine
IL6	IL6R	0.0001	NA	Follicular B cells	-0.345828	0.00960581	CD4+ memory T cells	Cytokine
IL6	IL6R	0.0001	NA	Memory B cells	-0.345828	0.00960581	CD4+ memory T cells	Cytokine
IL6	IL6R	0.0001	NA	Monocytes/macrophages	-0.345828	0.00960581	CD4+ memory T cells	Cytokine
IL6	IL6R	0.0001	NA	Naive B cells	-0.345828	0.00960581	CD4+ memory T cells	Cytokine
IL6	IL6ST	0.0001	NA	Classical monocytes	-0.533435	0.0116763	CD8+ naive T cells	Cytokine
IL6	IL6ST	0.0001	NA	Follicular B cells	-0.533435	0.0116763	CD8+ naive T cells	Cytokine
IL6	IL6ST	0.0001	NA	Memory B cells	-0.533435	0.0116763	CD8+ naive T cells	Cytokine
IL6	IL6ST	0.0001	NA	Monocytes/macrophages	-0.533435	0.0116763	CD8+ naive T cells	Cytokine
IL6	IL6ST	0.0001	NA	Naive B cells	-0.533435	0.0116763	CD8+ naive T cells	Cytokine
IL6	IL6R	0.0001	NA	Classical monocytes	-0.560006	4.9099e-20	Classical monocytes	Cytokine
IL6	IL6R	0.0001	NA	Follicular B cells	-0.560006	4.9099e-20	Classical monocytes	Cytokine
IL6	IL6R	0.0001	NA	Memory B cells	-0.560006	4.9099e-20	Classical monocytes	Cytokine
IL6	IL6R	0.0001	NA	Monocytes/macrophages	-0.560006	4.9099e-20	Classical monocytes	Cytokine
IL6	IL6R	0.0001	NA	Naive B cells	-0.560006	4.9099e-20	Classical monocytes	Cytokine
IL6	IL6R	0.0001	NA	Classical monocytes	-0.77698	9.39968e-10	Intermediate monocytes	Cytokine
IL6	IL6R	0.0001	NA	Follicular B cells	-0.77698	9.39968e-10	Intermediate monocytes	Cytokine
IL6	IL6R	0.0001	NA	Memory B cells	-0.77698	9.39968e-10	Intermediate monocytes	Cytokine
IL6	IL6R	0.0001	NA	Monocytes/macrophages	-0.77698	9.39968e-10	Intermediate monocytes	Cytokine
IL6	IL6R	0.0001	NA	Naive B cells	-0.77698	9.39968e-10	Intermediate monocytes	Cytokine
IL6	IL6R	0.0001	NA	Classical monocytes	-0.825589	3.51173e-06	Myeloid dendritic cells	Cytokine
IL6	IL6R	0.0001	NA	Follicular B cells	-0.825589	3.51173e-06	Myeloid dendritic cells	Cytokine
IL6	IL6R	0.0001	NA	Memory B cells	-0.825589	3.51173e-06	Myeloid dendritic cells	Cytokine
IL6	IL6R	0.0001	NA	Monocytes/macrophages	-0.825589	3.51173e-06	Myeloid dendritic cells	Cytokine
IL6	IL6R	0.0001	NA	Naive B cells	-0.825589	3.51173e-06	Myeloid dendritic cells	Cytokine
IL7	IL7R	0.0001	NA	CD4+ effector T cells	0.470865	7.58131e-10	CD4+ naive T cells	Cytokine
IL7	IL7R	0.0001	NA	CD4+ memory T cells	0.470865	7.58131e-10	CD4+ naive T cells	Cytokine
IL7	IL7R	0.0001	NA	CD4+ naive T cells	0.470865	7.58131e-10	CD4+ naive T cells	Cytokine
IL7	IL7R	0.0001	NA	CD4+ regulatory T cells	0.470865	7.58131e-10	CD4+ naive T cells	Cytokine
IL7	IL7R	0.0001	NA	CD8+ effector T cells	0.470865	7.58131e-10	CD4+ naive T cells	Cytokine
IL7	IL7R	0.0001	NA	Classical monocytes	0.470865	7.58131e-10	CD4+ naive T cells	Cytokine
IL7	IL7R	0.0001	NA	Follicular B cells	0.470865	7.58131e-10	CD4+ naive T cells	Cytokine
IL7	IL7R	0.0001	NA	Memory B cells	0.470865	7.58131e-10	CD4+ naive T cells	Cytokine
IL7	IL7R	0.0001	NA	Myeloid dendritic cells	0.470865	7.58131e-10	CD4+ naive T cells	Cytokine
IL7	IL7R	0.0001	NA	Naive B cells	0.470865	7.58131e-10	CD4+ naive T cells	Cytokine
IL7	IL7R	0.0001	NA	Natural killer T cells	0.470865	7.58131e-10	CD4+ naive T cells	Cytokine
IL7	IL7R	0.0001	NA	NK cells	0.470865	7.58131e-10	CD4+ naive T cells	Cytokine
IL7	IL7R	0.0001	NA	Non-classical monocytes	0.470865	7.58131e-10	CD4+ naive T cells	Cytokine
IL7	IL7R	0.0001	NA	CD4+ effector T cells	0.257777	0.00260037	MAIT cells	Cytokine
IL7	IL7R	0.0001	NA	CD4+ memory T cells	0.257777	0.00260037	MAIT cells	Cytokine
IL7	IL7R	0.0001	NA	CD4+ naive T cells	0.257777	0.00260037	MAIT cells	Cytokine
IL7	IL7R	0.0001	NA	CD4+ regulatory T cells	0.257777	0.00260037	MAIT cells	Cytokine
IL7	IL7R	0.0001	NA	CD8+ effector T cells	0.257777	0.00260037	MAIT cells	Cytokine
IL7	IL7R	0.0001	NA	Classical monocytes	0.257777	0.00260037	MAIT cells	Cytokine
IL7	IL7R	0.0001	NA	Follicular B cells	0.257777	0.00260037	MAIT cells	Cytokine
IL7	IL7R	0.0001	NA	Memory B cells	0.257777	0.00260037	MAIT cells	Cytokine
IL7	IL7R	0.0001	NA	Myeloid dendritic cells	0.257777	0.00260037	MAIT cells	Cytokine
IL7	IL7R	0.0001	NA	Naive B cells	0.257777	0.00260037	MAIT cells	Cytokine
IL7	IL7R	0.0001	NA	Natural killer T cells	0.257777	0.00260037	MAIT cells	Cytokine
IL7	IL7R	0.0001	NA	NK cells	0.257777	0.00260037	MAIT cells	Cytokine
IL7	IL7R	0.0001	NA	Non-classical monocytes	0.257777	0.00260037	MAIT cells	Cytokine
IL7	IL2RG	0.0001	NA	CD4+ effector T cells	-0.204832	0.00212519	CD4+ memory T cells	Cytokine
IL7	IL2RG	0.0001	NA	CD4+ memory T cells	-0.204832	0.00212519	CD4+ memory T cells	Cytokine
IL7	IL2RG	0.0001	NA	CD4+ naive T cells	-0.204832	0.00212519	CD4+ memory T cells	Cytokine
IL7	IL2RG	0.0001	NA	CD4+ regulatory T cells	-0.204832	0.00212519	CD4+ memory T cells	Cytokine
IL7	IL2RG	0.0001	NA	CD8+ effector T cells	-0.204832	0.00212519	CD4+ memory T cells	Cytokine
IL7	IL2RG	0.0001	NA	Classical monocytes	-0.204832	0.00212519	CD4+ memory T cells	Cytokine
IL7	IL2RG	0.0001	NA	Follicular B cells	-0.204832	0.00212519	CD4+ memory T cells	Cytokine
IL7	IL2RG	0.0001	NA	Memory B cells	-0.204832	0.00212519	CD4+ memory T cells	Cytokine
IL7	IL2RG	0.0001	NA	Myeloid dendritic cells	-0.204832	0.00212519	CD4+ memory T cells	Cytokine
IL7	IL2RG	0.0001	NA	Naive B cells	-0.204832	0.00212519	CD4+ memory T cells	Cytokine
IL7	IL2RG	0.0001	NA	Natural killer T cells	-0.204832	0.00212519	CD4+ memory T cells	Cytokine
IL7	IL2RG	0.0001	NA	NK cells	-0.204832	0.00212519	CD4+ memory T cells	Cytokine
IL7	IL2RG	0.0001	NA	Non-classical monocytes	-0.204832	0.00212519	CD4+ memory T cells	Cytokine
IL7	IL2RG	0.0001	NA	CD4+ effector T cells	-0.212447	0.00784884	CD8+ effector T cells	Cytokine
IL7	IL2RG	0.0001	NA	CD4+ memory T cells	-0.212447	0.00784884	CD8+ effector T cells	Cytokine
IL7	IL2RG	0.0001	NA	CD4+ naive T cells	-0.212447	0.00784884	CD8+ effector T cells	Cytokine
IL7	IL2RG	0.0001	NA	CD4+ regulatory T cells	-0.212447	0.00784884	CD8+ effector T cells	Cytokine
IL7	IL2RG	0.0001	NA	CD8+ effector T cells	-0.212447	0.00784884	CD8+ effector T cells	Cytokine
IL7	IL2RG	0.0001	NA	Classical monocytes	-0.212447	0.00784884	CD8+ effector T cells	Cytokine
IL7	IL2RG	0.0001	NA	Follicular B cells	-0.212447	0.00784884	CD8+ effector T cells	Cytokine
IL7	IL2RG	0.0001	NA	Memory B cells	-0.212447	0.00784884	CD8+ effector T cells	Cytokine
IL7	IL2RG	0.0001	NA	Myeloid dendritic cells	-0.212447	0.00784884	CD8+ effector T cells	Cytokine
IL7	IL2RG	0.0001	NA	Naive B cells	-0.212447	0.00784884	CD8+ effector T cells	Cytokine
IL7	IL2RG	0.0001	NA	Natural killer T cells	-0.212447	0.00784884	CD8+ effector T cells	Cytokine
IL7	IL2RG	0.0001	NA	NK cells	-0.212447	0.00784884	CD8+ effector T cells	Cytokine
IL7	IL2RG	0.0001	NA	Non-classical monocytes	-0.212447	0.00784884	CD8+ effector T cells	Cytokine
IL7	IL2RG	0.0001	NA	CD4+ effector T cells	-0.29235	0.0410886	MAIT cells	Cytokine
IL7	IL2RG	0.0001	NA	CD4+ memory T cells	-0.29235	0.0410886	MAIT cells	Cytokine
IL7	IL2RG	0.0001	NA	CD4+ naive T cells	-0.29235	0.0410886	MAIT cells	Cytokine
IL7	IL2RG	0.0001	NA	CD4+ regulatory T cells	-0.29235	0.0410886	MAIT cells	Cytokine
IL7	IL2RG	0.0001	NA	CD8+ effector T cells	-0.29235	0.0410886	MAIT cells	Cytokine
IL7	IL2RG	0.0001	NA	Classical monocytes	-0.29235	0.0410886	MAIT cells	Cytokine
IL7	IL2RG	0.0001	NA	Follicular B cells	-0.29235	0.0410886	MAIT cells	Cytokine
IL7	IL2RG	0.0001	NA	Memory B cells	-0.29235	0.0410886	MAIT cells	Cytokine
IL7	IL2RG	0.0001	NA	Myeloid dendritic cells	-0.29235	0.0410886	MAIT cells	Cytokine
IL7	IL2RG	0.0001	NA	Naive B cells	-0.29235	0.0410886	MAIT cells	Cytokine
IL7	IL2RG	0.0001	NA	Natural killer T cells	-0.29235	0.0410886	MAIT cells	Cytokine
IL7	IL2RG	0.0001	NA	NK cells	-0.29235	0.0410886	MAIT cells	Cytokine
IL7	IL2RG	0.0001	NA	Non-classical monocytes	-0.29235	0.0410886	MAIT cells	Cytokine
IL7	IL2RG	0.0001	NA	CD4+ effector T cells	-0.339604	0.0326649	CD4+ effector T cells	Cytokine
IL7	IL2RG	0.0001	NA	CD4+ memory T cells	-0.339604	0.0326649	CD4+ effector T cells	Cytokine
IL7	IL2RG	0.0001	NA	CD4+ naive T cells	-0.339604	0.0326649	CD4+ effector T cells	Cytokine
IL7	IL2RG	0.0001	NA	CD4+ regulatory T cells	-0.339604	0.0326649	CD4+ effector T cells	Cytokine
IL7	IL2RG	0.0001	NA	CD8+ effector T cells	-0.339604	0.0326649	CD4+ effector T cells	Cytokine
IL7	IL2RG	0.0001	NA	Classical monocytes	-0.339604	0.0326649	CD4+ effector T cells	Cytokine
IL7	IL2RG	0.0001	NA	Follicular B cells	-0.339604	0.0326649	CD4+ effector T cells	Cytokine
IL7	IL2RG	0.0001	NA	Memory B cells	-0.339604	0.0326649	CD4+ effector T cells	Cytokine
IL7	IL2RG	0.0001	NA	Myeloid dendritic cells	-0.339604	0.0326649	CD4+ effector T cells	Cytokine
IL7	IL2RG	0.0001	NA	Naive B cells	-0.339604	0.0326649	CD4+ effector T cells	Cytokine
IL7	IL2RG	0.0001	NA	Natural killer T cells	-0.339604	0.0326649	CD4+ effector T cells	Cytokine
IL7	IL2RG	0.0001	NA	NK cells	-0.339604	0.0326649	CD4+ effector T cells	Cytokine
IL7	IL2RG	0.0001	NA	Non-classical monocytes	-0.339604	0.0326649	CD4+ effector T cells	Cytokine
IL7	IL2RG	0.0001	NA	CD4+ effector T cells	-0.354554	3.0734e-05	CD8+ effector memory T cells	Cytokine
IL7	IL2RG	0.0001	NA	CD4+ memory T cells	-0.354554	3.0734e-05	CD8+ effector memory T cells	Cytokine
IL7	IL2RG	0.0001	NA	CD4+ naive T cells	-0.354554	3.0734e-05	CD8+ effector memory T cells	Cytokine
IL7	IL2RG	0.0001	NA	CD4+ regulatory T cells	-0.354554	3.0734e-05	CD8+ effector memory T cells	Cytokine
IL7	IL2RG	0.0001	NA	CD8+ effector T cells	-0.354554	3.0734e-05	CD8+ effector memory T cells	Cytokine
IL7	IL2RG	0.0001	NA	Classical monocytes	-0.354554	3.0734e-05	CD8+ effector memory T cells	Cytokine
IL7	IL2RG	0.0001	NA	Follicular B cells	-0.354554	3.0734e-05	CD8+ effector memory T cells	Cytokine
IL7	IL2RG	0.0001	NA	Memory B cells	-0.354554	3.0734e-05	CD8+ effector memory T cells	Cytokine
IL7	IL2RG	0.0001	NA	Myeloid dendritic cells	-0.354554	3.0734e-05	CD8+ effector memory T cells	Cytokine
IL7	IL2RG	0.0001	NA	Naive B cells	-0.354554	3.0734e-05	CD8+ effector memory T cells	Cytokine
IL7	IL2RG	0.0001	NA	Natural killer T cells	-0.354554	3.0734e-05	CD8+ effector memory T cells	Cytokine
IL7	IL2RG	0.0001	NA	NK cells	-0.354554	3.0734e-05	CD8+ effector memory T cells	Cytokine
IL7	IL2RG	0.0001	NA	Non-classical monocytes	-0.354554	3.0734e-05	CD8+ effector memory T cells	Cytokine
IL7	IL2RG	0.0001	NA	CD4+ effector T cells	-0.387835	6.15087e-20	NK cells	Cytokine
IL7	IL2RG	0.0001	NA	CD4+ memory T cells	-0.387835	6.15087e-20	NK cells	Cytokine
IL7	IL2RG	0.0001	NA	CD4+ naive T cells	-0.387835	6.15087e-20	NK cells	Cytokine
IL7	IL2RG	0.0001	NA	CD4+ regulatory T cells	-0.387835	6.15087e-20	NK cells	Cytokine
IL7	IL2RG	0.0001	NA	CD8+ effector T cells	-0.387835	6.15087e-20	NK cells	Cytokine
IL7	IL2RG	0.0001	NA	Classical monocytes	-0.387835	6.15087e-20	NK cells	Cytokine
IL7	IL2RG	0.0001	NA	Follicular B cells	-0.387835	6.15087e-20	NK cells	Cytokine
IL7	IL2RG	0.0001	NA	Memory B cells	-0.387835	6.15087e-20	NK cells	Cytokine
IL7	IL2RG	0.0001	NA	Myeloid dendritic cells	-0.387835	6.15087e-20	NK cells	Cytokine
IL7	IL2RG	0.0001	NA	Naive B cells	-0.387835	6.15087e-20	NK cells	Cytokine
IL7	IL2RG	0.0001	NA	Natural killer T cells	-0.387835	6.15087e-20	NK cells	Cytokine
IL7	IL2RG	0.0001	NA	NK cells	-0.387835	6.15087e-20	NK cells	Cytokine
IL7	IL2RG	0.0001	NA	Non-classical monocytes	-0.387835	6.15087e-20	NK cells	Cytokine
IL7	IL2RG	0.0001	NA	CD4+ effector T cells	-0.391132	0.000104808	Natural killer T cells	Cytokine
IL7	IL2RG	0.0001	NA	CD4+ memory T cells	-0.391132	0.000104808	Natural killer T cells	Cytokine
IL7	IL2RG	0.0001	NA	CD4+ naive T cells	-0.391132	0.000104808	Natural killer T cells	Cytokine
IL7	IL2RG	0.0001	NA	CD4+ regulatory T cells	-0.391132	0.000104808	Natural killer T cells	Cytokine
IL7	IL2RG	0.0001	NA	CD8+ effector T cells	-0.391132	0.000104808	Natural killer T cells	Cytokine
IL7	IL2RG	0.0001	NA	Classical monocytes	-0.391132	0.000104808	Natural killer T cells	Cytokine
IL7	IL2RG	0.0001	NA	Follicular B cells	-0.391132	0.000104808	Natural killer T cells	Cytokine
IL7	IL2RG	0.0001	NA	Memory B cells	-0.391132	0.000104808	Natural killer T cells	Cytokine
IL7	IL2RG	0.0001	NA	Myeloid dendritic cells	-0.391132	0.000104808	Natural killer T cells	Cytokine
IL7	IL2RG	0.0001	NA	Naive B cells	-0.391132	0.000104808	Natural killer T cells	Cytokine
IL7	IL2RG	0.0001	NA	Natural killer T cells	-0.391132	0.000104808	Natural killer T cells	Cytokine
IL7	IL2RG	0.0001	NA	NK cells	-0.391132	0.000104808	Natural killer T cells	Cytokine
IL7	IL2RG	0.0001	NA	Non-classical monocytes	-0.391132	0.000104808	Natural killer T cells	Cytokine
IL7	IL2RG	0.0001	NA	CD4+ effector T cells	-1.34634	0.0123038	Plasma cells	Cytokine
IL7	IL2RG	0.0001	NA	CD4+ memory T cells	-1.34634	0.0123038	Plasma cells	Cytokine
IL7	IL2RG	0.0001	NA	CD4+ naive T cells	-1.34634	0.0123038	Plasma cells	Cytokine
IL7	IL2RG	0.0001	NA	CD4+ regulatory T cells	-1.34634	0.0123038	Plasma cells	Cytokine
IL7	IL2RG	0.0001	NA	CD8+ effector T cells	-1.34634	0.0123038	Plasma cells	Cytokine
IL7	IL2RG	0.0001	NA	Classical monocytes	-1.34634	0.0123038	Plasma cells	Cytokine
IL7	IL2RG	0.0001	NA	Follicular B cells	-1.34634	0.0123038	Plasma cells	Cytokine
IL7	IL2RG	0.0001	NA	Memory B cells	-1.34634	0.0123038	Plasma cells	Cytokine
IL7	IL2RG	0.0001	NA	Myeloid dendritic cells	-1.34634	0.0123038	Plasma cells	Cytokine
IL7	IL2RG	0.0001	NA	Naive B cells	-1.34634	0.0123038	Plasma cells	Cytokine
IL7	IL2RG	0.0001	NA	Natural killer T cells	-1.34634	0.0123038	Plasma cells	Cytokine
IL7	IL2RG	0.0001	NA	NK cells	-1.34634	0.0123038	Plasma cells	Cytokine
IL7	IL2RG	0.0001	NA	Non-classical monocytes	-1.34634	0.0123038	Plasma cells	Cytokine
CTGF	ITGB2	0.0001	NA	Myeloid dendritic cells	-0.241731	4.17321e-06	NK cells	Growth factor
CTGF	ITGB2	0.0001	NA	Naive B cells	-0.241731	4.17321e-06	NK cells	Growth factor
CTGF	ITGB2	0.0001	NA	Myeloid dendritic cells	-0.241731	4.17321e-06	NK cells	Growth factor
CTGF	ITGB2	0.0001	NA	Naive B cells	-0.241731	4.17321e-06	NK cells	Growth factor
CTGF	LRP1	0.0001	NA	Myeloid dendritic cells	-0.262096	9.18484e-09	Classical monocytes	Growth factor
CTGF	LRP1	0.0001	NA	Naive B cells	-0.262096	9.18484e-09	Classical monocytes	Growth factor
CTGF	LRP1	0.0001	NA	Myeloid dendritic cells	-0.262096	9.18484e-09	Classical monocytes	Growth factor
CTGF	LRP1	0.0001	NA	Naive B cells	-0.262096	9.18484e-09	Classical monocytes	Growth factor
CTGF	ITGAM	0.0001	NA	Myeloid dendritic cells	-0.472067	6.31515e-09	NK cells	Growth factor
CTGF	ITGAM	0.0001	NA	Naive B cells	-0.472067	6.31515e-09	NK cells	Growth factor
CTGF	ITGAM	0.0001	NA	Myeloid dendritic cells	-0.472067	6.31515e-09	NK cells	Growth factor
CTGF	ITGAM	0.0001	NA	Naive B cells	-0.472067	6.31515e-09	NK cells	Growth factor
CTGF	ITGAM	0.0001	NA	Myeloid dendritic cells	-0.495815	0.00579362	CD8+ effector T cells	Growth factor
CTGF	ITGAM	0.0001	NA	Naive B cells	-0.495815	0.00579362	CD8+ effector T cells	Growth factor
CTGF	ITGAM	0.0001	NA	Myeloid dendritic cells	-0.495815	0.00579362	CD8+ effector T cells	Growth factor
CTGF	ITGAM	0.0001	NA	Naive B cells	-0.495815	0.00579362	CD8+ effector T cells	Growth factor
CTGF	LRP1	0.0001	NA	Myeloid dendritic cells	-0.523288	0.00697985	Non-classical monocytes	Growth factor
CTGF	LRP1	0.0001	NA	Naive B cells	-0.523288	0.00697985	Non-classical monocytes	Growth factor
CTGF	LRP1	0.0001	NA	Myeloid dendritic cells	-0.523288	0.00697985	Non-classical monocytes	Growth factor
CTGF	LRP1	0.0001	NA	Naive B cells	-0.523288	0.00697985	Non-classical monocytes	Growth factor
FGF2	CD44	0.0001	NA	Follicular B cells	0.265098	0.0176157	CD4+ naive T cells	Growth factor
FGF2	CD44	0.0001	NA	Memory B cells	0.265098	0.0176157	CD4+ naive T cells	Growth factor
FGF2	CD44	0.0001	NA	Naive B cells	0.265098	0.0176157	CD4+ naive T cells	Growth factor
FGF2	CD44	0.0001	NA	Follicular B cells	0.265098	0.0176157	CD4+ naive T cells	Growth factor
FGF2	CD44	0.0001	NA	Memory B cells	0.265098	0.0176157	CD4+ naive T cells	Growth factor
FGF2	CD44	0.0001	NA	Naive B cells	0.265098	0.0176157	CD4+ naive T cells	Growth factor
FGF2	CD44	0.0001	NA	Follicular B cells	0.17718	4.83867e-06	Classical monocytes	Growth factor
FGF2	CD44	0.0001	NA	Memory B cells	0.17718	4.83867e-06	Classical monocytes	Growth factor
FGF2	CD44	0.0001	NA	Naive B cells	0.17718	4.83867e-06	Classical monocytes	Growth factor
FGF2	CD44	0.0001	NA	Follicular B cells	0.17718	4.83867e-06	Classical monocytes	Growth factor
FGF2	CD44	0.0001	NA	Memory B cells	0.17718	4.83867e-06	Classical monocytes	Growth factor
FGF2	CD44	0.0001	NA	Naive B cells	0.17718	4.83867e-06	Classical monocytes	Growth factor
HBEGF	CD44	2.13412	1.61291e-08	Myeloid dendritic cells	0.265098	0.0176157	CD4+ naive T cells	Growth factor
HBEGF	CD44	2.13412	1.61291e-08	Myeloid dendritic cells	0.265098	0.0176157	CD4+ naive T cells	Growth factor
HBEGF	CD44	2.13412	1.61291e-08	Myeloid dendritic cells	0.17718	4.83867e-06	Classical monocytes	Growth factor
HBEGF	CD44	2.13412	1.61291e-08	Myeloid dendritic cells	0.17718	4.83867e-06	Classical monocytes	Growth factor
HBEGF	CD44	1.28915	3.5264e-07	Intermediate monocytes	0.265098	0.0176157	CD4+ naive T cells	Growth factor
HBEGF	CD44	1.28915	3.5264e-07	Intermediate monocytes	0.265098	0.0176157	CD4+ naive T cells	Growth factor
HBEGF	CD44	0.9186	3.26979e-12	Classical monocytes	0.265098	0.0176157	CD4+ naive T cells	Growth factor
HBEGF	CD44	0.9186	3.26979e-12	Classical monocytes	0.265098	0.0176157	CD4+ naive T cells	Growth factor
HBEGF	CD44	1.28915	3.5264e-07	Intermediate monocytes	0.17718	4.83867e-06	Classical monocytes	Growth factor
HBEGF	CD44	1.28915	3.5264e-07	Intermediate monocytes	0.17718	4.83867e-06	Classical monocytes	Growth factor
HBEGF	CD44	0.9186	3.26979e-12	Classical monocytes	0.17718	4.83867e-06	Classical monocytes	Growth factor
HBEGF	CD44	0.9186	3.26979e-12	Classical monocytes	0.17718	4.83867e-06	Classical monocytes	Growth factor
HBEGF	CD44	2.13412	1.61291e-08	Myeloid dendritic cells	0.0001	NA	CD4+ effector T cells	Growth factor
HBEGF	CD44	2.13412	1.61291e-08	Myeloid dendritic cells	0.0001	NA	CD4+ memory T cells	Growth factor
HBEGF	CD44	2.13412	1.61291e-08	Myeloid dendritic cells	0.0001	NA	CD4+ regulatory T cells	Growth factor
HBEGF	CD44	2.13412	1.61291e-08	Myeloid dendritic cells	0.0001	NA	CD8+ effector T cells	Growth factor
HBEGF	CD44	2.13412	1.61291e-08	Myeloid dendritic cells	0.0001	NA	CD8+ effector memory T cells	Growth factor
HBEGF	CD44	2.13412	1.61291e-08	Myeloid dendritic cells	0.0001	NA	CD8+ naive T cells	Growth factor
HBEGF	CD44	2.13412	1.61291e-08	Myeloid dendritic cells	0.0001	NA	Follicular B cells	Growth factor
HBEGF	CD44	2.13412	1.61291e-08	Myeloid dendritic cells	0.0001	NA	Intermediate monocytes	Growth factor
HBEGF	CD44	2.13412	1.61291e-08	Myeloid dendritic cells	0.0001	NA	MAIT cells	Growth factor
HBEGF	CD44	2.13412	1.61291e-08	Myeloid dendritic cells	0.0001	NA	Megakaryocyte-like cells	Growth factor
HBEGF	CD44	2.13412	1.61291e-08	Myeloid dendritic cells	0.0001	NA	Memory B cells	Growth factor
HBEGF	CD44	2.13412	1.61291e-08	Myeloid dendritic cells	0.0001	NA	Monocytes/macrophages	Growth factor
HBEGF	CD44	2.13412	1.61291e-08	Myeloid dendritic cells	0.0001	NA	Myeloid dendritic cells	Growth factor
HBEGF	CD44	2.13412	1.61291e-08	Myeloid dendritic cells	0.0001	NA	Naive B cells	Growth factor
HBEGF	CD44	2.13412	1.61291e-08	Myeloid dendritic cells	0.0001	NA	Natural killer T cells	Growth factor
HBEGF	CD44	2.13412	1.61291e-08	Myeloid dendritic cells	0.0001	NA	NK cells	Growth factor
HBEGF	CD44	2.13412	1.61291e-08	Myeloid dendritic cells	0.0001	NA	Non-classical monocytes	Growth factor
HBEGF	CD44	2.13412	1.61291e-08	Myeloid dendritic cells	0.0001	NA	Plasma cells	Growth factor
HBEGF	CD44	2.13412	1.61291e-08	Myeloid dendritic cells	0.0001	NA	Plasmacytoid dendritic cells	Growth factor
HBEGF	CD82	2.13412	1.61291e-08	Myeloid dendritic cells	0.0001	NA	CD4+ effector T cells	Growth factor
HBEGF	CD82	2.13412	1.61291e-08	Myeloid dendritic cells	0.0001	NA	CD4+ memory T cells	Growth factor
HBEGF	CD82	2.13412	1.61291e-08	Myeloid dendritic cells	0.0001	NA	CD4+ naive T cells	Growth factor
HBEGF	CD82	2.13412	1.61291e-08	Myeloid dendritic cells	0.0001	NA	CD4+ regulatory T cells	Growth factor
HBEGF	CD82	2.13412	1.61291e-08	Myeloid dendritic cells	0.0001	NA	CD8+ effector T cells	Growth factor
HBEGF	CD82	2.13412	1.61291e-08	Myeloid dendritic cells	0.0001	NA	CD8+ effector memory T cells	Growth factor
HBEGF	CD82	2.13412	1.61291e-08	Myeloid dendritic cells	0.0001	NA	CD8+ naive T cells	Growth factor
HBEGF	CD82	2.13412	1.61291e-08	Myeloid dendritic cells	0.0001	NA	Classical monocytes	Growth factor
HBEGF	CD82	2.13412	1.61291e-08	Myeloid dendritic cells	0.0001	NA	Follicular B cells	Growth factor
HBEGF	CD82	2.13412	1.61291e-08	Myeloid dendritic cells	0.0001	NA	Intermediate monocytes	Growth factor
HBEGF	CD82	2.13412	1.61291e-08	Myeloid dendritic cells	0.0001	NA	MAIT cells	Growth factor
HBEGF	CD82	2.13412	1.61291e-08	Myeloid dendritic cells	0.0001	NA	Megakaryocyte-like cells	Growth factor
HBEGF	CD82	2.13412	1.61291e-08	Myeloid dendritic cells	0.0001	NA	Memory B cells	Growth factor
HBEGF	CD82	2.13412	1.61291e-08	Myeloid dendritic cells	0.0001	NA	Monocytes/macrophages	Growth factor
HBEGF	CD82	2.13412	1.61291e-08	Myeloid dendritic cells	0.0001	NA	Myeloid dendritic cells	Growth factor
HBEGF	CD82	2.13412	1.61291e-08	Myeloid dendritic cells	0.0001	NA	Naive B cells	Growth factor
HBEGF	CD82	2.13412	1.61291e-08	Myeloid dendritic cells	0.0001	NA	Natural killer T cells	Growth factor
HBEGF	CD82	2.13412	1.61291e-08	Myeloid dendritic cells	0.0001	NA	NK cells	Growth factor
HBEGF	CD82	2.13412	1.61291e-08	Myeloid dendritic cells	0.0001	NA	Non-classical monocytes	Growth factor
HBEGF	CD82	2.13412	1.61291e-08	Myeloid dendritic cells	0.0001	NA	Plasma cells	Growth factor
HBEGF	CD82	2.13412	1.61291e-08	Myeloid dendritic cells	0.0001	NA	Plasmacytoid dendritic cells	Growth factor
HBEGF	CD9	2.13412	1.61291e-08	Myeloid dendritic cells	0.0001	NA	CD4+ effector T cells	Growth factor
HBEGF	CD9	2.13412	1.61291e-08	Myeloid dendritic cells	0.0001	NA	CD4+ memory T cells	Growth factor
HBEGF	CD9	2.13412	1.61291e-08	Myeloid dendritic cells	0.0001	NA	CD4+ naive T cells	Growth factor
HBEGF	CD9	2.13412	1.61291e-08	Myeloid dendritic cells	0.0001	NA	CD8+ effector memory T cells	Growth factor
HBEGF	CD9	2.13412	1.61291e-08	Myeloid dendritic cells	0.0001	NA	CD8+ naive T cells	Growth factor
HBEGF	CD9	2.13412	1.61291e-08	Myeloid dendritic cells	0.0001	NA	Classical monocytes	Growth factor
HBEGF	CD9	2.13412	1.61291e-08	Myeloid dendritic cells	0.0001	NA	Follicular B cells	Growth factor
HBEGF	CD9	2.13412	1.61291e-08	Myeloid dendritic cells	0.0001	NA	Intermediate monocytes	Growth factor
HBEGF	CD9	2.13412	1.61291e-08	Myeloid dendritic cells	0.0001	NA	MAIT cells	Growth factor
HBEGF	CD9	2.13412	1.61291e-08	Myeloid dendritic cells	0.0001	NA	Megakaryocyte-like cells	Growth factor
HBEGF	CD9	2.13412	1.61291e-08	Myeloid dendritic cells	0.0001	NA	Monocytes/macrophages	Growth factor
HBEGF	CD9	2.13412	1.61291e-08	Myeloid dendritic cells	0.0001	NA	Myeloid dendritic cells	Growth factor
HBEGF	CD9	2.13412	1.61291e-08	Myeloid dendritic cells	0.0001	NA	Naive B cells	Growth factor
HBEGF	CD9	2.13412	1.61291e-08	Myeloid dendritic cells	0.0001	NA	Natural killer T cells	Growth factor
HBEGF	CD9	2.13412	1.61291e-08	Myeloid dendritic cells	0.0001	NA	NK cells	Growth factor
HBEGF	CD9	2.13412	1.61291e-08	Myeloid dendritic cells	0.0001	NA	Non-classical monocytes	Growth factor
HBEGF	CD9	2.13412	1.61291e-08	Myeloid dendritic cells	0.0001	NA	Plasma cells	Growth factor
HBEGF	CD9	2.13412	1.61291e-08	Myeloid dendritic cells	0.0001	NA	Plasmacytoid dendritic cells	Growth factor
HBEGF	ERBB2	2.13412	1.61291e-08	Myeloid dendritic cells	0.0001	NA	CD4+ effector T cells	Growth factor
HBEGF	ERBB2	2.13412	1.61291e-08	Myeloid dendritic cells	0.0001	NA	CD4+ memory T cells	Growth factor
HBEGF	ERBB2	2.13412	1.61291e-08	Myeloid dendritic cells	0.0001	NA	CD4+ regulatory T cells	Growth factor
HBEGF	ERBB2	2.13412	1.61291e-08	Myeloid dendritic cells	0.0001	NA	CD8+ effector T cells	Growth factor
HBEGF	ERBB2	2.13412	1.61291e-08	Myeloid dendritic cells	0.0001	NA	CD8+ effector memory T cells	Growth factor
HBEGF	ERBB2	2.13412	1.61291e-08	Myeloid dendritic cells	0.0001	NA	CD8+ naive T cells	Growth factor
HBEGF	ERBB2	2.13412	1.61291e-08	Myeloid dendritic cells	0.0001	NA	Classical monocytes	Growth factor
HBEGF	ERBB2	2.13412	1.61291e-08	Myeloid dendritic cells	0.0001	NA	Follicular B cells	Growth factor
HBEGF	ERBB2	2.13412	1.61291e-08	Myeloid dendritic cells	0.0001	NA	Intermediate monocytes	Growth factor
HBEGF	ERBB2	2.13412	1.61291e-08	Myeloid dendritic cells	0.0001	NA	MAIT cells	Growth factor
HBEGF	ERBB2	2.13412	1.61291e-08	Myeloid dendritic cells	0.0001	NA	Naive B cells	Growth factor
HBEGF	ERBB2	2.13412	1.61291e-08	Myeloid dendritic cells	0.0001	NA	Natural killer T cells	Growth factor
HBEGF	ERBB2	2.13412	1.61291e-08	Myeloid dendritic cells	0.0001	NA	NK cells	Growth factor
HBEGF	ERBB4	2.13412	1.61291e-08	Myeloid dendritic cells	0.0001	NA	CD4+ memory T cells	Growth factor
HBEGF	ERBB4	2.13412	1.61291e-08	Myeloid dendritic cells	0.0001	NA	Memory B cells	Growth factor
HBEGF	ERBB4	2.13412	1.61291e-08	Myeloid dendritic cells	0.0001	NA	Monocytes/macrophages	Growth factor
HBEGF	ERBB4	2.13412	1.61291e-08	Myeloid dendritic cells	0.0001	NA	Naive B cells	Growth factor
HBEGF	ERBB4	2.13412	1.61291e-08	Myeloid dendritic cells	0.0001	NA	Natural killer T cells	Growth factor
HBEGF	PRLR	2.13412	1.61291e-08	Myeloid dendritic cells	0.0001	NA	CD4+ effector T cells	Growth factor
HBEGF	PRLR	2.13412	1.61291e-08	Myeloid dendritic cells	0.0001	NA	Classical monocytes	Growth factor
HBEGF	PRLR	2.13412	1.61291e-08	Myeloid dendritic cells	0.0001	NA	Intermediate monocytes	Growth factor
HBEGF	PRLR	2.13412	1.61291e-08	Myeloid dendritic cells	0.0001	NA	MAIT cells	Growth factor
HBEGF	PRLR	2.13412	1.61291e-08	Myeloid dendritic cells	0.0001	NA	Megakaryocyte-like cells	Growth factor
HBEGF	PRLR	2.13412	1.61291e-08	Myeloid dendritic cells	0.0001	NA	Monocytes/macrophages	Growth factor
HBEGF	PRLR	2.13412	1.61291e-08	Myeloid dendritic cells	0.0001	NA	Non-classical monocytes	Growth factor
HBEGF	CD44	2.13412	1.61291e-08	Myeloid dendritic cells	0.0001	NA	CD4+ effector T cells	Growth factor
HBEGF	CD44	2.13412	1.61291e-08	Myeloid dendritic cells	0.0001	NA	CD4+ memory T cells	Growth factor
HBEGF	CD44	2.13412	1.61291e-08	Myeloid dendritic cells	0.0001	NA	CD4+ regulatory T cells	Growth factor
HBEGF	CD44	2.13412	1.61291e-08	Myeloid dendritic cells	0.0001	NA	CD8+ effector T cells	Growth factor
HBEGF	CD44	2.13412	1.61291e-08	Myeloid dendritic cells	0.0001	NA	CD8+ effector memory T cells	Growth factor
HBEGF	CD44	2.13412	1.61291e-08	Myeloid dendritic cells	0.0001	NA	CD8+ naive T cells	Growth factor
HBEGF	CD44	2.13412	1.61291e-08	Myeloid dendritic cells	0.0001	NA	Follicular B cells	Growth factor
HBEGF	CD44	2.13412	1.61291e-08	Myeloid dendritic cells	0.0001	NA	Intermediate monocytes	Growth factor
HBEGF	CD44	2.13412	1.61291e-08	Myeloid dendritic cells	0.0001	NA	MAIT cells	Growth factor
HBEGF	CD44	2.13412	1.61291e-08	Myeloid dendritic cells	0.0001	NA	Megakaryocyte-like cells	Growth factor
HBEGF	CD44	2.13412	1.61291e-08	Myeloid dendritic cells	0.0001	NA	Memory B cells	Growth factor
HBEGF	CD44	2.13412	1.61291e-08	Myeloid dendritic cells	0.0001	NA	Monocytes/macrophages	Growth factor
HBEGF	CD44	2.13412	1.61291e-08	Myeloid dendritic cells	0.0001	NA	Myeloid dendritic cells	Growth factor
HBEGF	CD44	2.13412	1.61291e-08	Myeloid dendritic cells	0.0001	NA	Naive B cells	Growth factor
HBEGF	CD44	2.13412	1.61291e-08	Myeloid dendritic cells	0.0001	NA	Natural killer T cells	Growth factor
HBEGF	CD44	2.13412	1.61291e-08	Myeloid dendritic cells	0.0001	NA	NK cells	Growth factor
HBEGF	CD44	2.13412	1.61291e-08	Myeloid dendritic cells	0.0001	NA	Non-classical monocytes	Growth factor
HBEGF	CD44	2.13412	1.61291e-08	Myeloid dendritic cells	0.0001	NA	Plasma cells	Growth factor
HBEGF	CD44	2.13412	1.61291e-08	Myeloid dendritic cells	0.0001	NA	Plasmacytoid dendritic cells	Growth factor
HBEGF	CD82	2.13412	1.61291e-08	Myeloid dendritic cells	0.0001	NA	CD4+ effector T cells	Growth factor
HBEGF	CD82	2.13412	1.61291e-08	Myeloid dendritic cells	0.0001	NA	CD4+ memory T cells	Growth factor
HBEGF	CD82	2.13412	1.61291e-08	Myeloid dendritic cells	0.0001	NA	CD4+ naive T cells	Growth factor
HBEGF	CD82	2.13412	1.61291e-08	Myeloid dendritic cells	0.0001	NA	CD4+ regulatory T cells	Growth factor
HBEGF	CD82	2.13412	1.61291e-08	Myeloid dendritic cells	0.0001	NA	CD8+ effector T cells	Growth factor
HBEGF	CD82	2.13412	1.61291e-08	Myeloid dendritic cells	0.0001	NA	CD8+ effector memory T cells	Growth factor
HBEGF	CD82	2.13412	1.61291e-08	Myeloid dendritic cells	0.0001	NA	CD8+ naive T cells	Growth factor
HBEGF	CD82	2.13412	1.61291e-08	Myeloid dendritic cells	0.0001	NA	Classical monocytes	Growth factor
HBEGF	CD82	2.13412	1.61291e-08	Myeloid dendritic cells	0.0001	NA	Follicular B cells	Growth factor
HBEGF	CD82	2.13412	1.61291e-08	Myeloid dendritic cells	0.0001	NA	Intermediate monocytes	Growth factor
HBEGF	CD82	2.13412	1.61291e-08	Myeloid dendritic cells	0.0001	NA	MAIT cells	Growth factor
HBEGF	CD82	2.13412	1.61291e-08	Myeloid dendritic cells	0.0001	NA	Megakaryocyte-like cells	Growth factor
HBEGF	CD82	2.13412	1.61291e-08	Myeloid dendritic cells	0.0001	NA	Memory B cells	Growth factor
HBEGF	CD82	2.13412	1.61291e-08	Myeloid dendritic cells	0.0001	NA	Monocytes/macrophages	Growth factor
HBEGF	CD82	2.13412	1.61291e-08	Myeloid dendritic cells	0.0001	NA	Myeloid dendritic cells	Growth factor
HBEGF	CD82	2.13412	1.61291e-08	Myeloid dendritic cells	0.0001	NA	Naive B cells	Growth factor
HBEGF	CD82	2.13412	1.61291e-08	Myeloid dendritic cells	0.0001	NA	Natural killer T cells	Growth factor
HBEGF	CD82	2.13412	1.61291e-08	Myeloid dendritic cells	0.0001	NA	NK cells	Growth factor
HBEGF	CD82	2.13412	1.61291e-08	Myeloid dendritic cells	0.0001	NA	Non-classical monocytes	Growth factor
HBEGF	CD82	2.13412	1.61291e-08	Myeloid dendritic cells	0.0001	NA	Plasma cells	Growth factor
HBEGF	CD82	2.13412	1.61291e-08	Myeloid dendritic cells	0.0001	NA	Plasmacytoid dendritic cells	Growth factor
HBEGF	CD9	2.13412	1.61291e-08	Myeloid dendritic cells	0.0001	NA	CD4+ effector T cells	Growth factor
HBEGF	CD9	2.13412	1.61291e-08	Myeloid dendritic cells	0.0001	NA	CD4+ memory T cells	Growth factor
HBEGF	CD9	2.13412	1.61291e-08	Myeloid dendritic cells	0.0001	NA	CD4+ naive T cells	Growth factor
HBEGF	CD9	2.13412	1.61291e-08	Myeloid dendritic cells	0.0001	NA	CD8+ effector memory T cells	Growth factor
HBEGF	CD9	2.13412	1.61291e-08	Myeloid dendritic cells	0.0001	NA	CD8+ naive T cells	Growth factor
HBEGF	CD9	2.13412	1.61291e-08	Myeloid dendritic cells	0.0001	NA	Classical monocytes	Growth factor
HBEGF	CD9	2.13412	1.61291e-08	Myeloid dendritic cells	0.0001	NA	Follicular B cells	Growth factor
HBEGF	CD9	2.13412	1.61291e-08	Myeloid dendritic cells	0.0001	NA	Intermediate monocytes	Growth factor
HBEGF	CD9	2.13412	1.61291e-08	Myeloid dendritic cells	0.0001	NA	MAIT cells	Growth factor
HBEGF	CD9	2.13412	1.61291e-08	Myeloid dendritic cells	0.0001	NA	Megakaryocyte-like cells	Growth factor
HBEGF	CD9	2.13412	1.61291e-08	Myeloid dendritic cells	0.0001	NA	Monocytes/macrophages	Growth factor
HBEGF	CD9	2.13412	1.61291e-08	Myeloid dendritic cells	0.0001	NA	Myeloid dendritic cells	Growth factor
HBEGF	CD9	2.13412	1.61291e-08	Myeloid dendritic cells	0.0001	NA	Naive B cells	Growth factor
HBEGF	CD9	2.13412	1.61291e-08	Myeloid dendritic cells	0.0001	NA	Natural killer T cells	Growth factor
HBEGF	CD9	2.13412	1.61291e-08	Myeloid dendritic cells	0.0001	NA	NK cells	Growth factor
HBEGF	CD9	2.13412	1.61291e-08	Myeloid dendritic cells	0.0001	NA	Non-classical monocytes	Growth factor
HBEGF	CD9	2.13412	1.61291e-08	Myeloid dendritic cells	0.0001	NA	Plasma cells	Growth factor
HBEGF	CD9	2.13412	1.61291e-08	Myeloid dendritic cells	0.0001	NA	Plasmacytoid dendritic cells	Growth factor
HBEGF	ERBB2	2.13412	1.61291e-08	Myeloid dendritic cells	0.0001	NA	CD4+ effector T cells	Growth factor
HBEGF	ERBB2	2.13412	1.61291e-08	Myeloid dendritic cells	0.0001	NA	CD4+ memory T cells	Growth factor
HBEGF	ERBB2	2.13412	1.61291e-08	Myeloid dendritic cells	0.0001	NA	CD4+ regulatory T cells	Growth factor
HBEGF	ERBB2	2.13412	1.61291e-08	Myeloid dendritic cells	0.0001	NA	CD8+ effector T cells	Growth factor
HBEGF	ERBB2	2.13412	1.61291e-08	Myeloid dendritic cells	0.0001	NA	CD8+ effector memory T cells	Growth factor
HBEGF	ERBB2	2.13412	1.61291e-08	Myeloid dendritic cells	0.0001	NA	CD8+ naive T cells	Growth factor
HBEGF	ERBB2	2.13412	1.61291e-08	Myeloid dendritic cells	0.0001	NA	Classical monocytes	Growth factor
HBEGF	ERBB2	2.13412	1.61291e-08	Myeloid dendritic cells	0.0001	NA	Follicular B cells	Growth factor
HBEGF	ERBB2	2.13412	1.61291e-08	Myeloid dendritic cells	0.0001	NA	Intermediate monocytes	Growth factor
HBEGF	ERBB2	2.13412	1.61291e-08	Myeloid dendritic cells	0.0001	NA	MAIT cells	Growth factor
HBEGF	ERBB2	2.13412	1.61291e-08	Myeloid dendritic cells	0.0001	NA	Naive B cells	Growth factor
HBEGF	ERBB2	2.13412	1.61291e-08	Myeloid dendritic cells	0.0001	NA	Natural killer T cells	Growth factor
HBEGF	ERBB2	2.13412	1.61291e-08	Myeloid dendritic cells	0.0001	NA	NK cells	Growth factor
HBEGF	ERBB4	2.13412	1.61291e-08	Myeloid dendritic cells	0.0001	NA	CD4+ memory T cells	Growth factor
HBEGF	ERBB4	2.13412	1.61291e-08	Myeloid dendritic cells	0.0001	NA	Memory B cells	Growth factor
HBEGF	ERBB4	2.13412	1.61291e-08	Myeloid dendritic cells	0.0001	NA	Monocytes/macrophages	Growth factor
HBEGF	ERBB4	2.13412	1.61291e-08	Myeloid dendritic cells	0.0001	NA	Naive B cells	Growth factor
HBEGF	ERBB4	2.13412	1.61291e-08	Myeloid dendritic cells	0.0001	NA	Natural killer T cells	Growth factor
HBEGF	PRLR	2.13412	1.61291e-08	Myeloid dendritic cells	0.0001	NA	CD4+ effector T cells	Growth factor
HBEGF	PRLR	2.13412	1.61291e-08	Myeloid dendritic cells	0.0001	NA	Classical monocytes	Growth factor
HBEGF	PRLR	2.13412	1.61291e-08	Myeloid dendritic cells	0.0001	NA	Intermediate monocytes	Growth factor
HBEGF	PRLR	2.13412	1.61291e-08	Myeloid dendritic cells	0.0001	NA	MAIT cells	Growth factor
HBEGF	PRLR	2.13412	1.61291e-08	Myeloid dendritic cells	0.0001	NA	Megakaryocyte-like cells	Growth factor
HBEGF	PRLR	2.13412	1.61291e-08	Myeloid dendritic cells	0.0001	NA	Monocytes/macrophages	Growth factor
HBEGF	PRLR	2.13412	1.61291e-08	Myeloid dendritic cells	0.0001	NA	Non-classical monocytes	Growth factor
HBEGF	CD44	1.28915	3.5264e-07	Intermediate monocytes	0.0001	NA	CD4+ effector T cells	Growth factor
HBEGF	CD44	1.28915	3.5264e-07	Intermediate monocytes	0.0001	NA	CD4+ memory T cells	Growth factor
HBEGF	CD44	1.28915	3.5264e-07	Intermediate monocytes	0.0001	NA	CD4+ regulatory T cells	Growth factor
HBEGF	CD44	1.28915	3.5264e-07	Intermediate monocytes	0.0001	NA	CD8+ effector T cells	Growth factor
HBEGF	CD44	1.28915	3.5264e-07	Intermediate monocytes	0.0001	NA	CD8+ effector memory T cells	Growth factor
HBEGF	CD44	1.28915	3.5264e-07	Intermediate monocytes	0.0001	NA	CD8+ naive T cells	Growth factor
HBEGF	CD44	1.28915	3.5264e-07	Intermediate monocytes	0.0001	NA	Follicular B cells	Growth factor
HBEGF	CD44	1.28915	3.5264e-07	Intermediate monocytes	0.0001	NA	Intermediate monocytes	Growth factor
HBEGF	CD44	1.28915	3.5264e-07	Intermediate monocytes	0.0001	NA	MAIT cells	Growth factor
HBEGF	CD44	1.28915	3.5264e-07	Intermediate monocytes	0.0001	NA	Megakaryocyte-like cells	Growth factor
HBEGF	CD44	1.28915	3.5264e-07	Intermediate monocytes	0.0001	NA	Memory B cells	Growth factor
HBEGF	CD44	1.28915	3.5264e-07	Intermediate monocytes	0.0001	NA	Monocytes/macrophages	Growth factor
HBEGF	CD44	1.28915	3.5264e-07	Intermediate monocytes	0.0001	NA	Myeloid dendritic cells	Growth factor
HBEGF	CD44	1.28915	3.5264e-07	Intermediate monocytes	0.0001	NA	Naive B cells	Growth factor
HBEGF	CD44	1.28915	3.5264e-07	Intermediate monocytes	0.0001	NA	Natural killer T cells	Growth factor
HBEGF	CD44	1.28915	3.5264e-07	Intermediate monocytes	0.0001	NA	NK cells	Growth factor
HBEGF	CD44	1.28915	3.5264e-07	Intermediate monocytes	0.0001	NA	Non-classical monocytes	Growth factor
HBEGF	CD44	1.28915	3.5264e-07	Intermediate monocytes	0.0001	NA	Plasma cells	Growth factor
HBEGF	CD44	1.28915	3.5264e-07	Intermediate monocytes	0.0001	NA	Plasmacytoid dendritic cells	Growth factor
HBEGF	CD82	1.28915	3.5264e-07	Intermediate monocytes	0.0001	NA	CD4+ effector T cells	Growth factor
HBEGF	CD82	1.28915	3.5264e-07	Intermediate monocytes	0.0001	NA	CD4+ memory T cells	Growth factor
HBEGF	CD82	1.28915	3.5264e-07	Intermediate monocytes	0.0001	NA	CD4+ naive T cells	Growth factor
HBEGF	CD82	1.28915	3.5264e-07	Intermediate monocytes	0.0001	NA	CD4+ regulatory T cells	Growth factor
HBEGF	CD82	1.28915	3.5264e-07	Intermediate monocytes	0.0001	NA	CD8+ effector T cells	Growth factor
HBEGF	CD82	1.28915	3.5264e-07	Intermediate monocytes	0.0001	NA	CD8+ effector memory T cells	Growth factor
HBEGF	CD82	1.28915	3.5264e-07	Intermediate monocytes	0.0001	NA	CD8+ naive T cells	Growth factor
HBEGF	CD82	1.28915	3.5264e-07	Intermediate monocytes	0.0001	NA	Classical monocytes	Growth factor
HBEGF	CD82	1.28915	3.5264e-07	Intermediate monocytes	0.0001	NA	Follicular B cells	Growth factor
HBEGF	CD82	1.28915	3.5264e-07	Intermediate monocytes	0.0001	NA	Intermediate monocytes	Growth factor
HBEGF	CD82	1.28915	3.5264e-07	Intermediate monocytes	0.0001	NA	MAIT cells	Growth factor
HBEGF	CD82	1.28915	3.5264e-07	Intermediate monocytes	0.0001	NA	Megakaryocyte-like cells	Growth factor
HBEGF	CD82	1.28915	3.5264e-07	Intermediate monocytes	0.0001	NA	Memory B cells	Growth factor
HBEGF	CD82	1.28915	3.5264e-07	Intermediate monocytes	0.0001	NA	Monocytes/macrophages	Growth factor
HBEGF	CD82	1.28915	3.5264e-07	Intermediate monocytes	0.0001	NA	Myeloid dendritic cells	Growth factor
HBEGF	CD82	1.28915	3.5264e-07	Intermediate monocytes	0.0001	NA	Naive B cells	Growth factor
HBEGF	CD82	1.28915	3.5264e-07	Intermediate monocytes	0.0001	NA	Natural killer T cells	Growth factor
HBEGF	CD82	1.28915	3.5264e-07	Intermediate monocytes	0.0001	NA	NK cells	Growth factor
HBEGF	CD82	1.28915	3.5264e-07	Intermediate monocytes	0.0001	NA	Non-classical monocytes	Growth factor
HBEGF	CD82	1.28915	3.5264e-07	Intermediate monocytes	0.0001	NA	Plasma cells	Growth factor
HBEGF	CD82	1.28915	3.5264e-07	Intermediate monocytes	0.0001	NA	Plasmacytoid dendritic cells	Growth factor
HBEGF	CD9	1.28915	3.5264e-07	Intermediate monocytes	0.0001	NA	CD4+ effector T cells	Growth factor
HBEGF	CD9	1.28915	3.5264e-07	Intermediate monocytes	0.0001	NA	CD4+ memory T cells	Growth factor
HBEGF	CD9	1.28915	3.5264e-07	Intermediate monocytes	0.0001	NA	CD4+ naive T cells	Growth factor
HBEGF	CD9	1.28915	3.5264e-07	Intermediate monocytes	0.0001	NA	CD8+ effector memory T cells	Growth factor
HBEGF	CD9	1.28915	3.5264e-07	Intermediate monocytes	0.0001	NA	CD8+ naive T cells	Growth factor
HBEGF	CD9	1.28915	3.5264e-07	Intermediate monocytes	0.0001	NA	Classical monocytes	Growth factor
HBEGF	CD9	1.28915	3.5264e-07	Intermediate monocytes	0.0001	NA	Follicular B cells	Growth factor
HBEGF	CD9	1.28915	3.5264e-07	Intermediate monocytes	0.0001	NA	Intermediate monocytes	Growth factor
HBEGF	CD9	1.28915	3.5264e-07	Intermediate monocytes	0.0001	NA	MAIT cells	Growth factor
HBEGF	CD9	1.28915	3.5264e-07	Intermediate monocytes	0.0001	NA	Megakaryocyte-like cells	Growth factor
HBEGF	CD9	1.28915	3.5264e-07	Intermediate monocytes	0.0001	NA	Monocytes/macrophages	Growth factor
HBEGF	CD9	1.28915	3.5264e-07	Intermediate monocytes	0.0001	NA	Myeloid dendritic cells	Growth factor
HBEGF	CD9	1.28915	3.5264e-07	Intermediate monocytes	0.0001	NA	Naive B cells	Growth factor
HBEGF	CD9	1.28915	3.5264e-07	Intermediate monocytes	0.0001	NA	Natural killer T cells	Growth factor
HBEGF	CD9	1.28915	3.5264e-07	Intermediate monocytes	0.0001	NA	NK cells	Growth factor
HBEGF	CD9	1.28915	3.5264e-07	Intermediate monocytes	0.0001	NA	Non-classical monocytes	Growth factor
HBEGF	CD9	1.28915	3.5264e-07	Intermediate monocytes	0.0001	NA	Plasma cells	Growth factor
HBEGF	CD9	1.28915	3.5264e-07	Intermediate monocytes	0.0001	NA	Plasmacytoid dendritic cells	Growth factor
HBEGF	ERBB2	1.28915	3.5264e-07	Intermediate monocytes	0.0001	NA	CD4+ effector T cells	Growth factor
HBEGF	ERBB2	1.28915	3.5264e-07	Intermediate monocytes	0.0001	NA	CD4+ memory T cells	Growth factor
HBEGF	ERBB2	1.28915	3.5264e-07	Intermediate monocytes	0.0001	NA	CD4+ regulatory T cells	Growth factor
HBEGF	ERBB2	1.28915	3.5264e-07	Intermediate monocytes	0.0001	NA	CD8+ effector T cells	Growth factor
HBEGF	ERBB2	1.28915	3.5264e-07	Intermediate monocytes	0.0001	NA	CD8+ effector memory T cells	Growth factor
HBEGF	ERBB2	1.28915	3.5264e-07	Intermediate monocytes	0.0001	NA	CD8+ naive T cells	Growth factor
HBEGF	ERBB2	1.28915	3.5264e-07	Intermediate monocytes	0.0001	NA	Classical monocytes	Growth factor
[truncated: 29,281 more rows]
